# Supplementary material for: Region-specific drivers of CSF mobility measured with MRI in humans
Source: Nat Neurosci. 2025 Oct 14;28(11):2392–401. doi: 10.1038/s41593-025-02073-3 (PMC12586159; doi:10.1038/s41593-025-02073-3)
Supplement: Supplementary file 6 — Statistical source data for Supplementary Fig. 1. [file 41593_2025_2073_MOESM6_ESM.xlsx]

## Sheet: Sheet1
	Subject 1									Subject 2									Subject 3
	MCA				PVS					MCA				PVS					MCA				PVS
motion encoding (mm/s)	7	5	3.5	2	7	5	3.5	2		7	5	3.5	2	7	5	3.5	2		7	5	3.5	2	7	5	3.5	2
	-0.0344031	0.0781256	0.0550386	0.276107	-0.0182733	0.148262	-0.272348	0.116966		0.718602	0.586049	0.752271	0.837551	0.259635	-0.00622467	0.451227	0.463079		0.546364	0.675487	0.815382	0.726788	0.061799	0.128521	0.0552119	0.343555
	0.161161	0.448647	0.224093	0.316732	0.371692	0.296495	0.309308	0.341095		0.735349	0.728997	0.889293	0.905704	0.0998743	-0.0727117	-0.102476	0.405447		0.761723	0.792059	0.856474	0.762687	-0.40912	-0.180674	-0.08684	0.0186316
	0.178117	0.357606	0.162449	0.254717	0.100461	-0.210738	0.0390447	0.158538		0.776826	0.599035	0.979103	0.886631	-0.14301	-0.0233491	-0.139497	0.36985		0.805907	0.803382	0.84839	0.789013	0.269116	0.272018	0.241326	0.425415
	0.306454	0.31669	0.246255	0.407015	0.0751696	0.452848	0.0812254	0.332451		0.57476	0.367527	0.801173	0.852464	0.372801	0.457689	0.341288	0.379978		0.942191	0.844805	0.78996	0.85084	0.205946	0.296763	0.344475	0.397602
	0.0182052	0.34006	0.156311	0.310073	-0.000829269	0.436348	0.172865	0.0958962		0.524763	0.476771	0.72937	0.654652	0.270926	0.116395	0.0694845	0.251382		0.925655	0.884561	0.777039	0.897786	0.194129	0.3871	0.344123	0.369585
	-0.179451	0.0511811	-0.0088858	0.201314	0.352498	-0.0949769	0.285821	0.403474		0.233518	0.608628	0.534238	0.654392	0.214046	0.194205	0.253941	0.390977		0.898654	0.872103	0.795831	0.88782	-0.186826	0.190046	0.124845	0.282721
	-0.132342	-0.106228	-0.0295752	0.0308782	-0.545381	0.551975	-0.592933	-0.627386		0.370445	0.303687	0.601655	0.775692	-0.227339	-0.242745	-0.135507	0.0705749		0.424692	0.492765	0.634838	0.748576	-0.327899	-0.138321	-0.225547	-0.0851902
	0.0801196	0.10126	0.293162	0.35647	-0.0219735	-0.0460042	-0.241174	0.244208		0.180924	0.208215	0.501619	0.591291	0.248551	0.207853	0.409299	0.167589		0.590478	0.608491	0.784432	0.759543	-0.166747	0.0896621	-0.266059	-0.0482188
	-0.0578986	-0.0234498	0.358304	0.603185	0.284147	-0.381926	0.0783626	0.642357		0.37335	-0.12467	0.530179	0.437909	0.174349	0.201149	0.364462	0.339834		0.695405	0.743638	0.890126	0.751507	-0.431334	-0.558509	-0.628474	-0.454073
	0.0719643	0.141115	0.495002	0.808561	-0.328656	0.260307	-0.266345	-0.373883		0.629149	0.700278	0.77483	0.784393	-0.0500705	-0.0751595	0.0811649	0.523916		0.840657	0.856032	0.927702	0.754713	0.0812453	0.43101	0.357249	0.493114
	0.0623991	0.0645709	0.469006	0.78059	0.657438	0.663941	0.473767	0.683596		0.711224	0.76925	0.820929	0.926627	-0.117564	0.202368	-0.0392879	0.408125		0.865028	0.848317	0.878848	0.794093	0.216557	0.326116	0.313698	0.403132
	-0.0749481	0.0864543	0.384601	0.488108	0.525177	0.301607	0.3959	0.598853		0.805182	0.636155	0.968268	0.83421	0.0138376	0.006608	0.456218	0.287173		0.926692	0.835526	0.842029	0.845079	0.0380596	0.403246	0.401475	0.510014
	0.0111322	0.637295	0.469424	0.585433	-0.0204022	0.22191	0.414013	0.367992		0.51581	0.345598	0.739802	0.974012	0.16285	-0.0269441	0.169829	0.467831		0.905918	0.928787	0.872591	0.906453	0.223651	0.402003	0.178677	0.513354
	0.0997582	0.0429298	0.260221	0.365394	-0.478874	-0.080304	-0.252024	0.177657		0.325832	0.464858	0.686403	0.584212	0.196546	0.0581893	0.218626	0.307558		0.895478	0.916355	0.915001	0.88364	0.222991	0.112887	0.0996107	0.398223
	0.0763663	0.141626	0.304212	0.410873	0.361419	0.495763	0.362482	0.742635		0.463555	0.3514	0.608644	0.675032	0.206259	0.110071	0.160001	0.439452		0.928136	0.891642	0.915957	0.906975	0.0131897	0.256536	0.589926	0.395152
	-0.0980878	0.0523312	0.142341	0.355526	0.275269	-0.0331158	0.434849	0.628626		0.334136	0.23141	0.697121	0.767978	-0.178205	-0.128799	-0.0749393	0.187829		0.271874	0.366113	0.557336	0.634547	0.547223	0.26581	0.599566	0.369121
	0.0441545	0.0527648	0.200624	0.328738	0.0208771	0.474387	0.295905	0.155789		0.272262	0.0875683	0.568907	0.688475	-0.089465	0.208048	-0.00890703	0.536684		0.523143	0.564222	0.705232	0.816062	-0.115427	0.117984	0.127178	0.224289
	0.150688	0.0887301	0.335043	0.403449	0.376533	0.30709	0.227114	0.459442		0.592002	0.790196	0.706441	0.728853	0.116005	0.339588	0.298761	0.280818		0.593137	0.708826	0.822049	0.83813	0.183262	0.231916	0.122672	0.243438
	0.200284	0.209845	0.397652	0.684373	0.585662	0.733214	0.847738	0.914065		0.701177	0.72516	0.737476	0.918084	-0.0179305	-0.0499551	-0.0083701	0.45333		0.610641	0.6994	0.886086	0.809641	0.176121	0.2459	0.0699139	0.456121
	0.189937	0.225002	0.409494	0.727647	0.480649	0.343328	0.638504	0.679826		0.734812	0.698614	0.91142	0.969584	0.0245895	-0.250421	-0.327931	0.248492		0.72176	0.761346	0.825899	0.768023	-0.34005	-0.292139	-0.349319	-0.0285289
	0.0975599	0.0416794	0.383344	0.696413	-0.139952	0.190199	0.216081	0.193715		0.573733	0.36707	0.723259	0.892724	-0.0137878	0.124349	0.20031	0.169855		0.742042	0.801834	0.819119	0.888488	-0.0751092	-0.198936	-0.329041	0.0436598
	-0.0445078	0.267701	0.48215	0.781336	0.0690635	-0.0367105	0.157815	0.342678		0.35929	0.3845	0.55853	0.586659	0.07011	0.0998333	0.0374547	0.492031		0.787488	0.752245	0.887094	0.793798	0.152151	0.266255	0.334552	0.33899
	-0.023269	0.66031	0.611602	0.687102	-0.454995	0.268565	-0.0608162	-0.00742287		0.519476	0.411797	0.533898	0.797115	0.0174947	0.136664	0.187922	0.313248		0.784542	0.880055	0.916731	0.89415	0.0641024	0.293063	0.268204	0.389068
	-0.0843821	-0.071993	0.043769	0.125622	0.226515	0.34551	0.145455	0.434585		0.446984	0.445721	0.601024	0.670583	0.265993	0.300191	0.370694	0.377698		0.79701	0.927297	0.909805	0.913061	0.107926	0.30383	0.201003	0.45752
	0.0225044	-0.0512393	0.203724	0.369892	0.149276	0.663709	0.37475	0.454624		0.538895	0.616397	0.760986	0.705206	-0.0141959	0.222872	0.173015	0.4214		0.849506	0.956936	0.882422	0.904829	0.0998852	-0.0828946	0.0443858	0.187172
	0.103025	0.13345	0.241306	0.353612	0.14531	0.541286	0.405137	0.408723		0.6367	0.677309	0.742951	0.903058	0.14857	-0.0661913	0.159258	0.282613		0.868081	0.877578	0.771426	0.823979	0.0618844	-0.0592605	-0.0775602	0.165948
	-0.0631153	0.107424	0.166732	0.193082	0.167731	0.438986	0.355511	0.466333		0.643247	0.699547	0.811129	0.898517	-0.696247	-0.213074	-0.577954	0.23376		0.395524	0.406055	0.629579	0.787764	0.269451	0.34642	0.312827	0.356548
	-0.0158574	0.14534	0.336664	0.46904	0.285544	0.410122	0.316045	0.440845		0.505201	0.44003	0.746104	0.832136	0.402789	0.149651	0.211757	0.421784		0.514478	0.520644	0.747217	0.848027	0.176787	0.229236	0.317112	0.310325
	0.147284	0.136002	0.321047	0.478988	0.0733915	0.694329	0.200119	0.00663825		0.167696	0.167497	0.567826	0.54465	0.10304	0.00305229	0.14822	0.588136		0.489948	0.619896	0.686918	0.872887	0.0954297	0.116258	0.213544	0.160488
	0.231399	0.165827	0.33836	0.518509	-0.439495	0.515654	-0.387598	0.0419688		0.42961	0.666282	0.794628	0.825155	0.186364	0.183236	0.35475	0.249435		0.41378	0.576158	0.644741	0.837039	0.225726	0.158905	0.167749	0.0849232
	0.206838	0.163296	0.339558	0.498995	0.128911	-1.0901	0.00182467	0.126054		0.450144	0.668634	0.701232	0.905745	0.35592	-0.0702874	0.231349	0.350472		0.527283	0.574282	0.603711	0.832996	0.109616	0.203844	0.39643	0.309788
	0.183628	0.181307	0.346038	0.629934	0.384738	-0.808532	0.516635	0.401094		0.588451	0.64365	0.6518	0.862527	-0.0946495	0.291236	-0.025124	0.387028		0.591202	0.633618	0.697744	0.95809	0.250412	0.227245	0.172616	0.413853
	0.0289369	0.399651	0.320177	0.670274	0.282128	-0.215764	0.0368298	0.00447389		0.458154	0.485832	0.744645	0.813478	0.284249	0.357513	0.107202	0.494372		0.643252	0.600724	0.806583	0.763002	0.00563349	-0.0144392	0.0353299	0.275746
	0.0980193	0.744409	0.536656	0.636608	0.325796	-0.162268	0.257671	0.201568		-0.0465978	-0.0353176	0.643925	0.564914	-0.0976459	-0.0779692	-0.346281	0.32423		0.67911	0.74757	0.825301	0.876395	-0.0204477	-0.0564258	-0.0639213	0.185227
	0.140778	0.330507	0.395808	0.729291	-0.119869	0.320697	0.226021	-0.0192168		0.363052	0.331277	0.353621	0.632834	-0.0577454	0.0100754	0.0380101	0.254403		0.734073	0.850996	0.801079	0.904178	0.225574	0.166092	0.145768	0.255259
	0.354047	0.305375	0.43551	0.519881	-0.128477	0.122691	0.182522	0.352087		0.352666	0.77379	0.771587	0.611845	0.241624	0.1266	0.184385	0.360509		0.738168	0.849008	0.76721	0.909094	0.104132	0.21982	0.309359	0.432612
	0.378238	0.391218	0.240556	0.346829	-0.092378	0.50256	-0.374986	0.0515695		0.568151	0.841913	0.691478	0.843624	-0.472244	-0.42457	-0.462363	-0.780028		0.718805	0.869811	0.760952	0.849845	0.160146	0.262321	0.293729	0.390088
	0.0570706	-0.1875	0.0330281	0.0619579	0.359231	0.682862	0.235406	0.609741		0.535278	0.705607	0.663123	0.884265	0.0109901	0.0880287	0.114058	0.333209		0.802142	0.933577	0.877525	0.900487	0.119711	0.278737	0.281244	0.377044
	-0.229637	-0.154643	-0.135129	-0.00425227	-0.644929	-0.622354	-0.599495	-0.817312		0.566998	0.635955	0.666282	0.905339	0.0874112	0.0368061	0.131028	0.259491		0.206787	0.362737	0.439804	0.615517	0.0900072	0.11128	0.184885	0.191837
	-0.134863	-0.276273	-0.0842188	0.0127176	-0.0285616	0.0737031	0.0639962	-0.0849022		0.52071	0.613913	0.762761	0.925923	0.115324	-0.0145974	0.319145	0.0424511		0.444511	0.381408	0.658802	0.870396	-0.0451471	0.113659	0.128679	0.205079
	0.194237	0.15911	0.283805	0.380543	-0.303614	-0.0235394	-0.439654	-0.0704495		0.429015	0.382205	0.476229	0.763446	0.0333698	0.14852	0.0195952	0.517035		0.46013	0.433618	0.640454	0.825346	-0.0627414	-0.0338471	0.154958	0.261959
	0.134312	-0.0241725	0.278134	0.406203	0.240214	-0.0021979	0.236982	0.660276		0.287862	0.555428	0.688188	0.745334	0.0664542	0.177719	0.248743	0.187509		0.399941	0.457122	0.574082	0.783214	0.314291	0.399866	0.39301	0.52154
	0.125185	-0.0626978	0.209834	0.304351	-0.0815298	0.038377	0.181126	0.490444		0.677969	0.811987	0.728303	0.869591	-0.196541	0.178576	0.518308	0.599393		0.291635	0.453463	0.552615	0.819572	0.0784718	0.228806	0.380562	0.37077
	0.206764	0.145085	0.306827	0.512713	-0.190815	0.236432	0.25909	0.0357501		0.643785	0.709197	0.76017	0.87686	-0.107491	-0.170647	0.0690228	0.207474		0.308013	0.348849	0.423119	0.780619	0.0362419	0.147369	0.267659	0.306125
	0.180167	0.10887	0.330195	0.486076	0.27981	0.469074	0.262603	0.594205		0.551175	0.546956	0.791717	0.857836	0.294979	0.000870694	0.270755	0.0792936		0.462796	0.460472	0.664949	0.932823	0.00718076	-0.0595213	0.0730607	0.269624
	0.117977	-0.0556372	0.26188	0.437115	-0.47667	0.320338	-0.391044	-0.417391		0.548694	0.596731	0.854327	0.921894	0.174112	0.28358	-0.0219693	0.205754		0.563861	0.610631	0.793061	0.790882	0.0455216	-0.0543119	0.125967	0.530145
	0.0616929	-0.0311615	0.206005	0.28955	0.2672	0.232073	0.241971	0.283248		0.525362	0.585784	0.814376	0.845328	-0.0336983	-0.264404	-0.0664685	0.258836		0.608889	0.781347	0.830385	0.880572	0.412451	0.224484	0.433912	0.351721
	-0.0125284	0.129743	0.318487	0.562845	0.743425	0.282678	0.0862972	0.617506		0.172442	0.509079	0.800694	0.641391	0.0212968	-0.0270803	-0.0377164	0.366436		0.699815	0.831179	0.768295	0.950846	-0.0250322	0.00929221	0.158103	0.449659
	0.0323548	0.456494	0.372309	0.710362	0.515327	-0.114813	0.0293833	0.207025		0.746364	0.762636	0.847533	0.880895	0.135474	0.173826	0.197453	0.348676		0.683875	0.830788	0.76696	0.928273	0.258801	0.0237534	0.193031	0.296009
	0.288225	0.811277	0.577278	0.629994	0.200683	0.461538	0.231346	0.252689		0.619917	0.780532	0.828822	0.87473	-0.231988	0.284774	-0.0359281	0.421442		0.693643	0.782626	0.781085	0.894106	0.0431604	-0.0115872	0.190431	0.355351
	0.382405	0.65665	0.55519	0.632554	-0.115379	0.00412733	0.0418446	-0.0033261		0.560774	0.612028	0.767285	0.902634	0.0464492	0.0506443	0.11436	0.356409		0.638019	0.815512	0.873961	0.848502	0.267293	0.407272	0.300116	0.53139
	0.454594	0.621157	0.43303	0.523468	0.305815	-0.00224082	0.217895	0.412965		-0.0961866	0.0514051	0.416542	0.775287	-0.119756	-0.12629	0.115324	0.326408		0.513011	0.727314	0.828901	0.781074	0.0444457	0.00683502	0.180048	0.271489
	0.188172	0.277382	0.036419	0.530686	0.234229	0.423515	0.304895	0.377718		0.623173	0.563721	0.745671	0.869864	0.00477616	-0.00531389	-0.1713	0.480752		0.277012	0.376448	0.424503	0.646336	0.119802	0.173708	0.21297	0.30553
	-0.0113603	0.0625124	-0.0755346	0.30699	0.198987	0.346923	0.166054	0.289066		0.547536	0.387218	0.711236	0.608557	0.0560422	0.168291	0.388103	0.126952		0.357489	0.343676	0.585175	0.690829	0.104258	0.276763	0.422287	0.41091
	-0.330624	-0.770226	-0.0938524	0.130819	0.277203	0.243501	0.0862196	0.563533		0.516139	0.630154	0.762813	0.859549	0.116902	0.0961449	0.12351	0.240067		0.326963	0.287266	0.595712	0.78741	0.156538	0.258648	0.371249	0.448867
	-0.212434	-0.139364	0.0187005	-0.121118	-0.211596	-0.558224	-0.20846	0.0228885		0.756549	0.811699	0.673054	0.80669	0.135842	0.324335	0.203059	0.389979		0.304461	0.333696	0.500504	0.810403	0.104539	0.215063	0.207641	0.408185
	0.272608	0.319225	0.382973	0.408603	0.0259129	0.225333	0.0252267	0.23865		0.796484	0.825909	0.831023	0.855898	-0.135488	0.0108614	-0.0371407	0.168118		0.265999	0.290044	0.511025	0.809349	0.00476957	0.0466306	0.2164	0.294755
	0.342893	0.414767	0.524798	0.602491	0.315311	-0.0133971	0.194811	0.546234		0.697054	0.845622	0.852753	0.890456	0.132074	0.442858	0.368604	0.502802		0.203025	0.383318	0.533924	0.857419	0.321013	0.0592686	0.157064	0.248115
	0.324505	0.320335	0.629002	0.795968	0.0698308	0.13066	0.137771	0.555767		0.480112	0.548725	0.651805	0.914976	0.235749	0.272352	0.266499	0.40676		0.217093	0.25684	0.490373	0.843013	-0.0705742	0.147624	0.368741	0.479177
	0.323611	0.476996	0.530889	0.721113	-0.0967617	0.368261	-0.161646	0.123071		0.578668	0.618907	0.733159	0.664414	0.32421	0.172684	-0.0382731	0.386406		0.43271	0.537704	0.724044	0.912857	0.262701	0.216285	0.369168	0.475536
	0.340894	0.406439	0.491821	0.593762	0.132346	-0.194436	0.24655	0.169375		0.476982	0.555419	0.677488	0.819833	0.0154882	0.426486	-0.0738541	0.390025		0.533806	0.782923	0.81689	0.927135	0.208325	0.26637	0.383917	0.650846
	0.159012	0.128347	0.407473	0.489493	-0.212025	-0.395738	-0.0791945	0.0311125		0.760082	0.870864	0.813047	0.901417	0.335182	0.437242	0.399546	0.45053		0.62078	0.876399	0.818207	0.938318	0.358301	-0.36457	-0.695185	0.254469
	0.121079	0.0341578	0.344162	0.535337	0.142108	-0.508397	-0.0570405	0.3001		0.824809	0.915346	0.863252	0.910686	0.122344	0.0280082	-0.105305	0.297436		0.64035	0.909085	0.852669	0.964822	-0.0776521	-0.00439566	0.0145407	0.130516
	-0.0735232	-0.189173	0.131774	0.209198	-0.0556012	0.0379841	0.0235444	0.101266		0.657606	0.792857	0.786258	0.917049	0.00623857	-0.0870669	-0.0296836	0.236873		0.722238	0.930819	0.890355	0.845934	0.297331	0.369468	0.470723	0.423315
	-0.111437	0.177547	0.25262	0.391859	0.0447492	0.0322272	0.065013	0.20475		0.542835	0.596933	0.692346	0.927885	-0.152189	-0.0166725	0.190715	0.554687		0.700616	0.821621	0.898844	0.796522	0.121244	0.299353	0.486757	0.520268
	0.0976352	0.617357	0.426738	0.58629	0.302312	-0.128491	0.151714	0.452455		0.680704	0.789764	0.699185	0.894657	0.121367	0.0596156	0.079007	0.324686		0.548789	0.653985	0.831609	0.758655	0.0802665	-0.0658832	-0.0861615	0.221952
	0.325603	0.812615	0.621146	0.601581	0.345124	0.171478	-0.00553433	0.32314		0.839685	0.859595	0.836514	0.903427	-0.0749176	-0.117164	-0.191896	0.289654		0.267561	0.260118	0.371145	0.612364	-0.120865	-0.0138229	-0.138246	0.218856
	0.349765	0.656283	0.53834	0.581524	-0.108371	0.0149767	0.253673	0.0625706		0.829912	0.844587	0.826811	0.876632	-0.17449	0.116947	0.14339	0.377641		0.388264	0.376588	0.577945	0.719384	0.242292	0.392867	0.605165	0.76197
	0.400607	0.556883	0.458007	0.657493	-0.204094	0.538146	0.00397826	0.10938		0.448574	0.555897	0.587924	0.747968	0.103969	-0.0268795	0.20793	0.305762		0.403087	0.367339	0.613355	0.782059	0.211103	0.324421	0.41169	0.56307
	0.154823	0.257876	0.278483	0.692464	0.281542	0.175793	0.229667	0.4865		0.363769	0.683179	0.531674	0.765795	0.17656	0.0923161	0.324277	0.438301		0.383092	0.415105	0.559368	0.813403	0.125476	0.0954144	0.14104	0.196703
	0.0902388	0.120361	0.137311	0.275243	-0.521231	-0.560728	-0.471831	-0.0478381		0.344851	0.44274	0.571685	0.847628	0.465232	0.164345	0.462637	0.317127		0.366102	0.375943	0.521295	0.858109	-0.0453039	0.0770098	0.203485	0.248425
	-0.157936	-0.39737	-0.112443	-0.259734	-0.00898198	0.190517	-0.0400107	0.327006		0.541022	0.63749	0.778573	0.79331	-0.135763	0.12621	-0.270138	0.457548		0.389425	0.424056	0.53808	0.835293	0.00953538	-0.146623	0.0190545	0.199106
	-0.149578	-0.429501	-0.074228	0.0571705	0.0616519	-0.126932	-0.195875	0.369089		0.532286	0.424988	0.733168	0.866118	0.0230777	-0.103048	0.111895	0.284985		0.230661	0.206849	0.469678	0.717923	0.303436	0.159338	0.128866	0.318487
	0.137687	0.23294	0.333142	0.55433	-0.158618	-0.128362	-0.199859	-0.145989		0.743598	0.728789	0.754631	0.814911	0.10844	0.0040155	-0.0446711	0.445867		0.295317	0.500536	0.618898	0.891258	0.0414514	-0.238061	-0.0570849	0.129949
	0.2607	0.498299	0.495986	0.698372	0.00709788	0.123192	-0.00958565	0.181445		0.494201	0.664852	0.807414	0.852106	-0.238666	0.134365	-0.0397063	0.426574		0.420861	0.635496	0.710059	0.880969	0.0393999	-0.129303	-0.274484	0.207852
	0.294348	0.594437	0.557981	0.713843	0.0699285	0.212959	0.336732	0.356907		0.262256	0.33644	0.717858	0.726907	0.207205	0.11978	0.302629	0.196363		0.567757	0.693103	0.807947	0.944061	0.0331013	0.0522351	-0.0436938	0.205221
	0.209654	0.389108	0.596205	0.585275	-0.48164	-0.225023	0.0491371	0.0967354		0.612613	0.621124	0.840133	0.8419	0.431592	0.395245	0.501108	0.219247		0.595167	0.814031	0.904154	0.91041	0.182593	0.293919	0.260163	0.438612
	0.300695	0.394047	0.550632	0.571461	-0.129676	-0.0382796	-0.174543	0.0906052		0.718153	0.776956	0.801807	0.839776	0.295424	0.276762	0.473017	0.217583		0.647029	0.917401	0.907392	0.803514	-0.137799	-0.658191	-0.683545	0.00770276
	0.259935	0.232331	0.475506	0.639764	-0.0595699	0.146875	0.171417	0.191738		0.546531	0.514355	0.687304	0.767169	0.165503	0.253017	0.408233	0.259249		0.714621	0.860274	0.901935	0.783479	0.103476	-0.0310506	0.0420228	0.406905
	-0.0434321	-0.123079	0.321412	0.408772	0.0787076	0.199873	0.249565	0.246726		0.0693592	0.664634	0.713041	0.661823	0.0475973	-0.00400543	0.18509	0.551431		0.563762	0.697296	0.796173	0.731133	-0.122128	0.0589018	-0.030825	0.146722
	-0.155327	0.0488673	0.0872544	0.19745	0.474649	0.132603	0.518022	0.460902		0.575907	0.490003	0.807174	0.890706	-0.124855	0.109347	0.148501	0.32659		0.2483	0.449824	0.684404	0.795619	-0.0417238	0.0920565	0.05289	0.332699
	0.171291	0.573091	0.193019	0.526532	0.43531	0.337081	0.169281	0.140733		0.724891	0.628096	0.788357	0.680979	-0.241843	0.127989	-0.174741	0.163588		0.504899	0.601735	0.585255	0.738414	-0.0198527	0.0345987	0.00426287	0.334668
	0.128027	0.889072	0.251647	0.49984	0.160283	0.728851	0.342577	0.571573		0.656777	0.679424	0.794028	0.787815	0.11351	0.0710566	0.105605	0.350529		0.41948	0.518663	0.672379	0.722481	0.0313534	0.00116466	0.0422773	0.298712
	0.134678	0.796889	0.24961	0.491994	0.219451	0.743068	0.324899	0.433886		0.366552	0.333483	0.722728	0.506205	-0.375284	-0.0228664	-0.217568	0.328869		0.377767	0.353803	0.568821	0.787469	-0.0110685	-0.0369466	0.0605809	0.288992
	0.446169	0.0571348	0.309237	0.51919	0.323334	0.392949	0.424087	0.427481		0.623418	0.624333	0.852643	0.843078	0.0204062	0.047163	0.0750095	0.451495		0.47052	0.427901	0.582695	0.767738	-0.0630956	0.0386522	0.104175	0.176925
	0.373846	-0.00716397	0.154807	0.315883	0.419971	0.283548	0.337699	0.487928		0.766572	0.767381	0.85126	0.894017	0.217189	0.215215	0.172295	0.386339		0.372952	0.472467	0.568041	0.822288	-0.0706817	0.0455376	0.050344	0.193117
	0.0885965	0.103006	0.233619	0.317973	0.137165	0.248593	0.195179	0.351059		0.569019	0.507806	0.777364	0.836723	0.174585	0.120121	0.290003	0.289218		0.326913	0.4109	0.513577	0.892978	-0.0338549	0.00128217	0.0028374	0.286191
	0.0558382	0.0765032	0.208395	0.400687	-0.0802156	-0.401577	-0.0903258	0.270496		0.570337	0.703048	0.750054	0.838376	0.103743	0.0698796	0.338069	0.471664		0.153035	0.248254	0.256198	0.77543	0.133347	0.058202	0.020453	0.323731
	0.141978	0.166415	0.227263	0.447751	0.000468439	-0.0198934	0.015176	0.180115		0.165074	-0.0248902	0.62874	0.599278	0.380209	0.433006	0.478696	0.351271		0.368675	0.40794	0.434594	0.688756	0.228611	0.080672	0.0369722	0.188728
	0.128328	0.155299	0.307504	0.475791	0.170099	-0.028971	0.128518	0.303764		0.565973	0.544372	0.734852	0.88079	-0.0559484	-0.231876	-0.156505	0.121298		0.426829	0.505629	0.484378	0.800919	0.0220998	-0.00553334	-0.0923568	0.113269
	0.17425	0.357913	0.415285	0.614212	-0.00740387	0.0961306	-0.267675	-0.0531721		0.760171	0.719226	0.67737	0.823415	-0.000543288	-0.0593703	-0.104776	0.134		0.393457	0.485876	0.561395	0.844686	0.3767	0.311519	0.233735	0.183066
	0.396367	0.585292	0.530164	0.695235	0.0784581	0.153391	0.0801782	0.212318		0.216945	0.308863	0.397441	0.435325	0.00947481	0.253387	0.0429923	0.284142		0.447248	0.36002	0.599121	0.88522	0.317634	0.133645	0.221565	0.196743
	0.39561	0.427345	0.595264	0.695453	0.137326	0.0416015	0.0939678	0.21751		0.575376	0.619974	0.835997	0.912896	0.0656847	0.187578	0.165671	0.324649		0.443441	0.488374	0.722864	0.87088	0.163653	0.262618	0.387996	0.301872
	0.164885	0.231558	0.458532	0.607306	0.337447	-0.304546	-0.100275	0.247592		0.879911	0.755637	0.817779	0.93731	0.111717	0.0146801	0.222764	0.265535		0.632095	0.767176	0.868477	0.822636	0.0938779	0.279976	0.300922	0.383829
	0.276178	0.691191	0.232325	0.627547	0.179409	0.24166	-0.175206	0.19871		0.594079	0.59281	0.840237	0.825189	0.287784	0.29822	0.278011	0.123405		0.8211	0.791242	0.919365	0.785299	0.298111	0.440506	0.410297	0.487409
	0.204588	0.613223	-0.151331	0.515851	0.114561	0.160686	-0.0514903	0.205313		0.277585	0.416757	0.538077	0.716448	0.194272	0.342318	0.39648	0.52406		0.497881	0.572608	0.72672	0.684788	-0.328093	-0.684055	-0.508647	-0.0222934
	0.26236	-0.123826	0.108983	0.159388	0.185523	0.517907	0.405797	0.285786		0.230988	0.135388	0.655118	0.711056	0.227821	0.345137	0.0744569	0.406004		0.249617	0.352198	0.492733	0.68742	0.132749	0.0372854	0.181963	0.344439
	-0.00323671	-1.0594	-0.360004	-0.0691143	0.0326586	-0.0216964	0.386064	0.258759		0.620515	0.632024	0.803858	0.844835	0.211257	0.167543	0.249202	0.474689		0.713784	0.717446	0.774312	0.848216	0.173769	0.216884	0.29466	0.454672
	0.241424	0.741856	0.509349	0.598083	-0.381806	0.201614	0.0510586	0.00474148		0.464485	0.475097	0.447837	0.641309	-0.358992	-0.385085	0.117427	0.251444		0.539529	0.502084	0.729284	0.897747	-0.0783989	0.00726991	0.0194459	0.225652
	0.213122	0.611117	0.402769	0.586716	0.180422	-0.0456393	0.266573	0.473044		0.314372	0.384469	0.496804	0.544781	-0.0707585	0.110432	0.168267	0.741055		0.472865	0.306658	0.613905	0.826666	0.0274408	0.0105939	0.0899369	0.192444
	0.291399	0.427632	0.366733	0.596647	0.319567	0.0149002	0.228031	0.24287		0.618473	0.756819	0.848679	0.909276	0.0912125	0.103258	0.168678	0.400885		0.516717	0.527676	0.566082	0.705288	-0.306407	-6.69239e-05	-0.0126742	0.146699
	0.256631	0.302884	0.429232	0.600655	0.0704584	0.12616	0.062582	0.245901		0.782122	0.748361	0.629952	0.927817	-0.0399683	0.0719694	0.272996	0.0358771		0.427493	0.469979	0.525664	0.822229	0.27882	-0.194723	-0.035176	-0.0327543
	0.274366	0.326504	0.42021	0.594629	-0.204209	-0.209639	-0.243282	-0.0411815		0.530952	0.58687	0.714485	0.828887	0.0859054	0.140317	0.311312	0.337206		0.205049	0.251176	0.44832	0.761813	0.12983	-0.531938	-0.233607	-0.0607702
	0.0803541	0.105189	0.302793	0.571332	-0.0615774	0.0954733	0.0221759	0.20883		0.264952	0.387289	0.611555	0.739711	-0.284886	-0.259982	-0.0398007	-0.0720937		0.124076	0.0576314	0.132245	0.717995	-0.0932167	-0.264561	-0.106791	0.0674641
	0.228151	0.344771	0.557398	0.710007	-0.00877377	0.311282	0.192435	0.158908		0.50055	0.718185	0.761788	0.865706	0.920359	0.141845	0.636411	0.783687		0.241206	0.311304	0.301944	0.589916	-0.00412978	0.0817621	0.119349	0.195391
	0.171226	0.480586	0.388866	0.734466	-0.154805	-0.0024494	-0.291536	-0.293923		0.625167	0.527199	0.736197	0.812645	-0.0852197	0.0421514	-0.00271435	0.245629		0.209646	0.0901462	-0.176878	0.389944	0.100201	0.00854796	0.0708894	0.199606
	0.648054	0.964152	0.479282	0.926935	-0.744411	-0.331099	-0.476625	-0.307114		0.779729	0.697812	0.878402	0.911637	0.00251285	0.0431073	0.0935373	0.28912		0.0562118	-0.0131388	0.347336	0.858892	0.0160096	0.0337275	0.134516	0.254874
	-0.0999544	-0.0910749	0.380072	0.380664	-0.0506946	0.0432605	-0.0356488	0.182735		0.743893	0.617948	0.737214	0.952491	0.125618	0.0743804	0.115102	0.294009		0.562961	0.573078	0.749251	0.825763	0.0518852	0.0985526	0.205115	0.400581
	0.236249	-0.00729188	0.171078	0.438937	0.109928	0.134315	0.0247063	0.261439		0.68547	0.623924	0.824267	0.888309	0.0447541	-0.126997	-0.00908041	0.201558		0.801905	0.702725	0.936307	0.884176	0.14784	0.235595	0.329277	0.307768
	0.399946	0.500059	0.929397	0.702168	-0.0908101	0.171787	0.120734	0.116226		0.429298	0.443208	0.578945	0.792077	-0.140703	0.172637	-0.0206785	0.252672		0.407678	0.293831	0.690588	0.75046	-0.0237825	-0.133279	-0.138334	0.239523
	0.259863	0.69611	0.633763	0.681201	-0.339012	-0.305107	-0.391571	-0.450451		0.501634	0.589628	0.704103	0.869968	0.0481325	-0.0551082	0.192982	0.0703952		0.111317	0.0979752	0.231886	0.507569	-0.0597739	-0.147914	-0.03926	0.19247
	0.294459	0.546853	0.496429	0.716209	-0.202516	-0.0416102	-0.201544	-0.101522		0.723945	0.698821	0.847448	0.923309	-0.250995	-0.351442	0.154199	-0.171828		0.784884	0.666304	0.907523	0.919006	-0.121902	-0.244758	-0.0978096	0.0586263
	0.420676	0.548956	0.700791	0.780897	-0.152885	-0.0859485	-0.0466862	0.0496631		0.646735	0.530077	0.823458	0.852679	0.323371	0.235125	0.322667	0.380068		0.506525	0.502416	0.740773	0.922856	0.0619913	0.107184	0.207017	0.377241
	0.399638	0.448499	0.688726	0.624097	0.0327308	0.0341739	0.0524577	0.229851		0.749721	0.663974	0.834887	0.881771	0.131016	0.469797	0.603032	0.121823		0.433835	0.451078	0.617446	0.844685	0.0485784	0.0757638	0.145461	0.336762
	0.0837387	0.162176	0.558064	0.622304	-0.0909726	-0.0211114	-0.0285363	0.139578		0.815699	0.642121	0.877848	0.91675	0.0485143	0.507466	-0.0417506	0.511193		0.517167	0.580503	0.596057	0.729085	0.0188118	0.0239671	0.0710426	0.314408
	0.270538	0.611427	0.647643	0.97359	0.170715	0.287307	0.313409	0.313492		0.567909	0.227651	0.804613	0.836658	0.32127	-0.0643532	-0.224654	0.492783		0.46994	0.535522	0.553139	0.797098	0.042992	0.0792647	0.134054	0.329275
	0.30034	0.558711	0.339148	0.879265	0.0579491	-0.0800111	0.351865	0.417216		0.251611	0.623763	0.529051	0.726122	0.151182	0.150961	0.324349	0.523357		0.132207	0.134807	0.384354	0.67717	0.22103	0.282328	0.362007	0.433982
	0.432877	0.436419	0.30675	0.442578	0.113854	-0.10796	0.0594909	0.107875		0.401975	0.468775	0.568688	0.836706	0.113675	0.172103	0.388863	0.356041		0.0637655	-0.101891	0.124776	0.603477	-0.00472809	0.0745886	0.024977	0.0757175
	0.070395	-0.666139	-0.112832	0.121007	0.14402	0.275424	0.237226	0.274599		0.330591	0.446115	0.479233	0.687432	0.252535	0.261478	0.375045	0.564449		0.525989	0.481755	0.525971	0.781265	-0.111677	0.00579141	0.0537818	0.126613
	0.132658	0.361729	0.519055	0.51883	-0.0376179	0.0705813	0.0569238	0.268742		0.73032	0.665449	0.894548	0.901949	-0.344434	-0.189534	-0.021383	0.202055		0.559598	0.623896	0.881966	0.887738	0.078294	0.260526	0.375861	0.380416
	0.352457	0.533828	0.570313	0.743402	-0.320245	-0.438644	-0.30931	-0.0887469		0.722138	0.723911	0.898977	0.871743	0.0592197	0.00627232	0.146353	0.472149		0.372221	0.236083	0.6919	0.752541	0.0992264	0.167922	0.217361	0.367405
	0.520529	0.718185	0.802551	0.846986	0.32156	0.376096	0.172881	0.547997		0.675379	0.625542	0.934554	0.950707	0.10255	0.0861714	0.253425	0.362442		-0.102664	-0.239547	0.0735794	0.340869	0.219135	0.259511	0.314594	0.397288
	0.429606	0.418514	0.804188	0.766818	-0.173546	0.122822	-0.0369697	-0.292433		0.674801	0.585343	0.873475	0.975446	-0.107853	-0.309852	-0.225176	0.47254		0.682201	0.720284	0.736751	0.83313	0.198474	0.143048	0.227005	0.104127
	0.289045	0.454148	0.653423	0.827719	0.1795	-0.52629	0.102152	0.0662162		0.445912	0.33027	0.320822	0.698637	0.145673	0.198141	0.376171	0.243302		0.413495	0.597064	0.710292	0.862018	0.124777	0.244354	0.394261	0.495713
	0.0751298	0.637201	0.287503	0.940513	-0.0540478	0.564927	-0.210345	-0.0973203		0.678484	0.617577	0.64229	0.845828	0.100559	0.281355	0.0776074	0.371545		0.268422	0.621659	0.639463	0.907007	-0.112242	-0.0208059	0.0848845	0.257426
	0.354835	0.485519	0.269437	0.446025	0.259745	-0.0333404	-0.265438	0.238645		0.765073	0.721867	0.925953	0.893187	-0.0797678	0.127677	0.124871	0.410657		0.356317	0.518163	0.605461	0.736015	0.178057	0.230298	0.275426	0.241366
	0.0370289	0.524729	0.511657	0.49651	0.495341	0.700572	0.249907	0.506796		0.507362	0.666982	0.700996	0.722492	0.0619448	-0.0261188	-0.145648	0.25555		0.248724	0.526628	0.408583	0.755076	0.217011	0.0809734	0.179333	0.426176
	0.290094	0.581138	0.54322	0.814867	0.121088	0.687757	-0.00599471	0.363411		0.538213	0.679397	0.720463	0.814252	-0.190455	-0.359118	-0.348881	0.123947		0.0411721	0.130205	0.353236	0.812447	0.0998354	0.0451658	0.134962	0.241487
	0.585954	0.740324	0.815532	0.884816	0.143792	0.749362	0.20098	0.376392		0.617657	0.615046	0.844037	0.920084	-0.170546	-0.058265	0.092421	0.189502		0.0688935	0.0882258	0.342124	0.502663	-0.100758	0.091709	0.320613	0.207507
	0.549796	0.592037	0.847385	0.816013	0.355126	0.733889	0.491402	0.481036		0.747278	0.665984	0.887317	0.833458	0.0465828	0.150833	0.194817	0.377275		0.495609	0.316271	0.612688	0.636249	-0.0955744	-0.000930273	0.170572	0.238365
	0.434434	0.694044	0.71116	0.922566	0.212892	0.616176	0.307636	0.36626		0.634176	0.430575	0.796839	0.774443	0.0375326	0.00770262	0.118023	0.243532		0.272408	0.364501	0.586715	0.704601	0.0950974	0.130193	0.23679	0.274221
	0.257593	0.824209	0.347027	0.814408	-0.12488	0.219793	-0.0510918	-0.0115281		0.696021	0.427464	0.610089	0.866257	-0.0231336	-0.188888	0.00974266	0.148104		0.0894122	0.016641	0.185681	0.503105	0.281876	0.241731	0.223116	0.49241
	0.383985	0.284423	0.246038	0.408937	-0.137955	0.179722	-0.0645422	0.0614897		0.759456	0.677872	0.839596	0.88857	0.481355	0.334128	0.538622	0.566446		0.573055	0.738358	0.656579	0.852401	-0.0986666	-0.305233	-0.0177748	-0.0449379
	-0.208142	0.442166	0.543486	0.345711	0.144068	0.0578938	0.222024	0.386491		0.701246	0.695766	0.833363	0.869603	0.088136	-0.0873753	-0.0488929	0.118646		0.319286	0.574041	0.600292	0.897273	-0.0616875	0.145869	0.247555	0.32366
	0.314511	0.771514	0.711592	0.852639	0.208152	0.158225	0.262266	0.391875		0.627686	0.576222	0.873241	0.770906	0.130592	-0.0363117	0.0647687	0.308828		0.247247	0.579809	0.615386	0.939348	0.0191507	0.0750346	0.174055	0.25252
	0.581097	0.774802	0.775788	0.886267	-0.0231017	0.131043	0.0490999	0.225922		0.491636	0.444944	0.875289	0.953057	0.255541	0.388281	0.43842	0.537236		0.224473	0.477226	0.539957	0.762461	0.126909	0.0783657	0.1672	0.255208
	0.686986	0.669839	0.842311	0.882235	0.126828	0.00467133	0.10121	0.319408		0.632741	0.697031	0.817289	0.640129	-0.108403	-0.112483	0.385345	0.178448		0.109769	0.534789	0.383191	0.788179	0.103844	0.139863	0.171874	0.288743
	0.527469	0.709148	0.79208	0.977835	-0.167215	-0.329845	-0.000616081	-0.0187458		0.696452	0.816189	0.908493	0.769577	-0.0305309	0.266813	-0.055562	0.342837		0.17914	0.327809	0.440359	0.885406	0.125887	0.182035	0.242964	0.320211
	0.312098	0.60247	0.536675	0.651004	0.0789989	0.164775	0.0714587	0.228369		0.7357	0.557175	0.982906	1.00893	0.103273	0.0654325	0.24071	0.235		0.10796	0.157349	0.431027	0.60195	0.0821807	0.0801804	0.229551	0.268261
	0.517872	0.418997	0.309574	0.614946	0.193816	0.194804	0.186683	0.312809		0.377768	-0.212696	0.433244	0.743169	0.325591	0.310114	0.186248	0.421336		0.426345	-0.00748774	0.267544	0.225738	0.0281216	0.0384489	0.154863	0.277218
	0.37928	0.362338	0.398304	0.63918	0.155594	-0.56654	-0.365526	0.20447		0.602612	0.532171	0.79239	0.82897	0.142531	0.26068	0.123134	0.348227		0.129702	0.281087	0.432547	0.498829	0.100343	-0.00860927	0.10579	0.308601
	0.489398	0.848228	0.841224	0.93214	-0.0955805	-0.189711	-0.0553356	-0.0184215		0.844995	0.813218	0.908276	0.945162	0.418148	0.346591	0.622426	0.384473		0.0900096	0.0120899	0.0823676	0.41979	0.0226824	0.00849014	0.0478475	0.203062
	0.654312	0.888177	0.761102	0.928163	0.0779425	0.314567	0.207965	0.252867		0.786845	0.674783	0.908287	0.898869	-0.0831986	-0.130035	0.185734	0.200532		0.57653	0.761522	0.722346	0.858543	0.0968357	0.249195	0.310297	0.419696
	0.804509	0.735156	0.803712	0.909026	-0.343148	-0.340795	-0.128502	-0.0159177		0.750576	0.634304	0.938612	0.980379	-0.0237675	0.061835	0.569503	0.467277		0.340364	0.571356	0.5776	0.929576	0.0199335	0.0109589	0.0951789	0.146315
	0.561652	0.688172	0.825243	0.932397	-0.248528	-0.127986	-0.184697	-0.0458439		0.647293	0.572787	0.841094	0.770812	0.134076	-0.086528	0.164497	0.314461		0.285856	0.507881	0.590423	0.949951	0.0918322	0.0370789	0.0870534	0.27302
	0.148893	0.0652091	0.312273	0.295401	-0.28725	-0.115369	-0.157914	0.114223		0.60071	0.607995	0.732042	0.527603	0.0889097	0.270315	0.0456083	0.647793		0.203119	0.46231	0.539746	0.820919	-0.0504764	-0.140818	0.00393132	0.176753
	0.639882	0.875372	0.844944	0.969951	0.222832	0.723332	0.270162	0.631282		0.629445	0.539387	0.915894	0.919177	0.137467	0.202642	0.206895	0.395173		0.265649	0.578813	0.739224	0.900497	-0.00184674	-0.0729596	0.0711629	0.238315
	0.497309	0.661701	0.664486	0.960643	-0.0274078	0.0384246	0.031517	0.198031		0.51518	0.315967	0.677151	0.840821	-0.121652	-0.0935432	-0.0659779	0.167911		0.334125	0.582801	0.655977	0.877596	-0.110016	-0.0419588	0.00506236	0.148646
	0.739673	0.640242	0.756365	0.839439	0.0840438	0.34412	0.137381	0.350824		0.705133	0.743909	0.797053	0.947863	0.0656863	0.272021	0.309975	0.400326		-0.0089038	0.170526	0.366432	0.717977	0.0675686	0.21238	0.27908	0.366642
	0.574318	0.71146	0.811737	0.866393	0.0817237	0.336593	0.222393	0.266135		0.71332	0.801814	0.846658	0.918495	-0.0389211	0.050216	-0.176228	0.410928		0.585977	0.7403	0.735378	0.753537	-0.0322655	0.11744	0.239174	0.197051
	0.331565	0.116718	0.342604	0.289587	0.433689	0.309323	0.403088	0.456446		0.707046	0.710789	0.916034	0.893217	0.0115331	-0.0106462	0.196994	0.295502		0.340374	0.560976	0.515401	0.837141	0.0222274	0.0483849	0.10342	0.308629
	0.665388	0.892197	0.845564	0.941212	-0.355273	-0.192127	-0.182826	-0.122582		0.673254	0.586528	0.913295	0.883806	0.0722299	0.0282226	0.122138	0.22194		0.267162	0.482879	0.564766	0.908635	-0.0714705	-0.0348199	0.149581	0.249697
	0.4742	0.743524	0.681231	0.901826	-0.0986423	-0.135376	-0.0674156	0.102418		0.446475	0.658531	0.942453	0.794103	-0.233189	0.0345332	0.161478	0.269242		0.254761	0.488218	0.546373	0.886163	-0.101193	-0.0578089	0.0269528	0.212291
	0.606981	0.752556	0.699598	0.879304	0.0117608	0.0229564	0.0140666	0.200394		0.457398	0.178773	0.402618	0.710182	0.132524	0.1049	0.294218	0.35406		0.298031	0.60436	0.815086	0.923686	-0.0348206	0.0423325	0.085096	0.209545
	0.583059	0.711321	0.75565	0.863057	0.086829	0.189528	0.16284	0.271009		0.689128	0.618744	0.782794	0.905068	-0.176302	-0.40905	-0.0286784	-0.0741821		0.358417	0.669364	0.803777	0.914977	0.121498	0.360943	0.410672	0.314885
	0.181296	-0.251393	0.211703	0.269416	0.0777274	0.340018	0.194039	0.184859		0.700173	0.738891	0.897608	0.907781	0.0793338	-0.0942454	0.126764	0.402087		0.150491	0.266663	0.480864	0.779367	0.142018	0.0380439	0.0973399	0.260253
	0.375454	-0.254482	0.457134	0.480859	0.0138403	0.106829	0.00293728	0.102576		0.730585	0.778771	0.923286	0.854036	0.13362	0.224887	0.249231	0.135673		0.757878	0.815648	0.798627	0.874851	0.0852718	0.10419	0.231696	0.353311
	0.615736	0.738741	0.772249	0.781366	-0.104024	0.0113852	-0.00935465	0.186213		0.696622	0.650067	0.886604	0.74695	0.0481399	0.248157	-0.501363	0.418663		0.5655	0.676888	0.747968	0.839294	0.0691187	0.197078	0.302939	0.340361
	0.487872	0.647181	0.564262	0.75689	0.0266281	-0.0473976	0.0538352	0.243692		0.609631	0.566377	0.93083	0.904247	0.0641158	0.122369	-0.117508	0.388407		0.300305	0.489069	0.604155	0.868059	0.0568926	0.163732	0.238611	0.245229
	0.196592	0.481208	0.623979	0.708728	-0.0040875	-0.036888	0.0605106	0.192795		0.567627	0.587497	0.879346	0.800288	-0.514392	-0.18926	-0.817017	0.138418		0.154673	0.447034	0.466908	0.840248	0.100257	-0.0441725	0.000146619	0.0565351
	0.408559	0.144801	0.628105	0.835256	0.0702411	-0.0160994	0.180551	0.273268		0.737362	0.739075	0.852683	0.876246	-0.129377	0.11433	0.458696	0.418601		0.352113	0.60839	0.745693	0.851061	0.0351881	0.251147	0.400075	0.331446
	0.388625	-0.204655	0.183402	0.351265	-0.0591614	0.132389	0.105985	0.143946		0.712181	0.661142	0.857699	0.907768	0.0726005	0.112983	0.204681	0.417042		0.303789	0.655113	0.881641	0.934346	0.481702	0.144328	0.121505	0.386388
	0.185369	-0.900388	0.227526	0.055969	-0.44479	-0.339189	-0.486207	-0.202967		0.669636	0.631553	0.625443	0.673517	0.0462823	0.0324041	-0.0171903	0.308175		0.325356	0.40398	0.582412	0.92133	0.220077	-0.000691868	-0.0188425	0.279169
	0.372787	0.193871	0.759359	0.510541	0.0467448	0.260679	0.135464	0.291483		0.78688	0.615034	0.754833	0.848894	0.0776509	0.00123041	0.0621053	0.302364		0.0669149	0.197286	0.447557	0.515268	0.310951	0.400061	0.32981	0.489081
	0.540231	0.77672	0.785177	0.896494	0.0681627	-0.0140442	0.103436	0.282486		0.33581	0.339734	0.755664	0.928427	-0.384724	0.172566	0.167253	0.251201		0.422505	0.149898	0.684946	0.626215	-0.343529	-0.821466	-0.499667	-0.232375
	0.679634	0.639028	0.775402	0.867489	0.0936895	0.0383018	0.156505	0.260631		0.911432	0.612757	0.61296	0.913442	-0.130839	0.233662	0.322537	0.293109		0.455942	0.548609	0.628376	0.724248	0.0169868	-0.512945	-0.373604	-0.0299448
	0.342749	0.149437	0.501153	0.786564	0.118768	0.155211	0.163653	0.251781		0.686411	0.573387	0.732967	0.960755	-0.148159	-0.276597	0.0807181	0.310432		0.777242	0.929464	0.830853	0.941337	0.148816	0.153231	0.224137	0.356359
	0.67119	0.245557	0.382012	0.630028	-0.141695	-0.124643	-0.0277699	0.0726269		0.631931	0.466421	0.789928	0.913173	0.13008	-0.00378028	0.169031	0.445391		0.64639	0.793075	0.90491	0.91332	0.0748671	0.249858	0.147704	0.314445
	0.530798	-0.645051	0.495385	0.162318	0.622596	0.440842	0.593184	0.625609		0.569553	0.543322	0.723645	0.817504	0.23059	0.314202	0.246328	0.578343		0.461875	0.611634	0.820213	0.957232	0.0648065	0.154238	0.237518	0.0546961
	0.497159	0.704955	0.722612	0.811299	-0.0816977	0.163566	-0.031319	0.10216		0.895144	0.746858	0.587291	0.970481	0.212827	-0.333306	-0.37742	0.317292		0.262592	0.477845	0.502475	0.894004	0.0108642	0.0601608	0.130711	0.212045
	0.341834	0.466049	0.674488	0.920186	0.0338755	0.119471	0.122407	0.341798		0.879529	0.631643	0.759584	0.942819	0.0345471	0.106579	-0.109179	0.374565		0.332275	0.502981	0.565773	0.803823	0.00711124	0.357321	0.24589	0.197011
	0.0873142	0.436788	0.618242	0.948212	0.0856218	0.0119952	0.132797	0.278683		0.675398	0.636785	0.571838	0.885584	0.0784026	0.114668	0.265408	0.431725		0.42115	0.625974	0.834888	0.915224	0.266008	-0.0327969	0.223291	0.0146781
	0.238053	0.437488	0.740821	0.903774	0.10066	0.0237601	0.122616	0.182895		0.755423	0.73436	0.824855	0.976285	0.227896	0.093213	0.445013	0.212567		0.421437	0.54007	0.699326	0.980048	0.246941	0.16609	0.22666	0.232274
	0.0753912	0.13627	0.471217	0.917136	-0.26078	-0.572143	-0.284962	-0.0963388		0.868269	0.761738	0.792123	0.875512	0.259163	0.271509	0.539783	0.232934		0.0308722	0.243531	0.521452	0.688912	0.00301532	0.137263	0.226527	0.242089
	0.626778	0.169203	0.309641	0.779442	0.166729	0.0824787	0.135486	0.335651		0.553293	0.570065	0.773274	0.80362	0.0627533	0.307416	0.0447769	0.610037		0.503515	0.315037	0.770127	0.868768	-0.124647	-0.235958	-0.285984	-0.00179595
	0.595744	-0.284658	0.565789	0.30428	0.164286	0.241183	0.107157	0.318284		0.788423	0.811285	0.768288	0.946694	-0.0196972	-0.0400715	-0.0463666	0.356398		0.564902	0.643209	0.618887	0.91023	0.0599092	-0.0346887	0.0128858	0.172687
	0.342342	0.530132	0.522314	0.52567	0.263576	0.301609	0.279405	0.396573		0.644548	0.628909	0.843783	0.964544	0.183299	-0.0228134	-0.134911	0.356255		0.739335	0.901672	0.842237	0.871767	-0.0323736	-0.0458981	0.0368676	0.162181
	0.239044	0.38322	0.53488	0.871986	0.115408	0.119843	0.189494	0.274444		0.420274	0.578747	0.66562	0.924748	0.0226187	0.154932	0.314347	0.518307		0.747388	0.868862	0.929127	0.925495	0.0742022	-0.0332877	0.0658937	0.23027
	0.280325	0.578207	0.589539	0.857955	-0.313235	-0.316668	-0.232975	0.0957965		0.772539	0.639139	0.703712	0.841366	-0.588652	-0.24734	0.0545176	-0.0669654		0.64951	0.738025	0.988987	0.964387	0.0929389	0.0727721	0.151035	0.241516
	0.306914	0.624773	0.934807	0.86311	0.0953453	0.00303513	0.0121505	0.389115		0.829685	0.644995	0.764389	0.963562	0.0602702	0.295364	0.424348	0.332238		0.479386	0.638392	0.715514	0.894578	0.139312	-0.0867248	0.332445	0.248686
	0.0910371	0.413529	0.686287	0.908189	0.13517	0.269911	0.14171	0.213955		0.767408	0.807584	0.982881	0.947427	0.266456	0.393103	0.189471	0.193574		0.153186	0.357204	0.365805	0.804412	0.047348	-0.0118478	0.0624668	0.195568
	0.660974	0.250829	0.350945	0.753321	-0.153736	0.135169	0.0592956	-0.0145168		0.664877	0.699118	0.905056	0.883138	0.193203	0.217575	0.0899557	0.103928		0.288656	0.491676	0.72971	0.866755	-0.12066	-0.164514	7.63774e-05	0.122187
	0.771812	0.0137809	0.58051	0.641688	0.185222	0.159292	0.13778	0.200595		0.444599	0.3753	0.517653	0.833876	0.260354	0.291968	0.357181	0.341048		0.435051	0.546762	0.808724	0.924298	0.0683419	0.0312481	0.116492	0.260934
	-0.0486905	0.589606	0.391227	0.215916	-0.0173369	0.169003	-0.0361756	0.202444		0.975616	0.90471	0.832207	0.879978	0.179286	-0.0835515	-0.0830939	0.0684435		0.228226	0.344042	0.71197	0.835978	-0.0660652	0.011035	0.105909	0.191815
	0.160813	0.313941	0.457001	0.812626	-0.0511475	-0.327023	0.214651	0.198204		0.731873	0.9339	0.976093	0.851244	-0.186522	0.005957	-0.542392	0.422906		0.24476	0.401466	0.67632	0.876376	0.175507	0.161368	0.357982	0.289967
	0.482339	0.494728	0.52597	0.809638	-0.0834221	0.00754482	0.00887334	0.174752		0.755327	0.667558	0.827013	0.855416	0.122981	-0.0381655	0.0724157	0.586456		0.488072	0.666691	0.503297	0.759308	-0.00581439	-0.0740723	-0.277289	0.0280232
	0.459979	0.497518	0.820071	0.800716	0.222029	-0.0086388	0.0979317	0.154028		0.4973	0.359964	0.645107	0.859517	0.142909	0.369529	0.226804	0.583026		0.632017	0.73926	0.791553	0.918487	0.00288782	-0.025436	0.0942897	0.205968
	0.250829	0.189613	0.63609	0.92958	0.967192	0.911562	0.799987	0.719674		0.896079	0.988824	0.683388	0.866575	-0.0807036	0.158006	0.205342	0.383115		0.71696	0.773591	0.914845	0.993253	0.0629343	0.0849515	0.202939	0.306488
	0.529967	0.301949	0.423103	0.789096	-0.10167	-0.307479	-0.0616478	0.131074		0.818117	0.912062	0.514536	0.77248	0.0429054	-0.00892406	0.0482794	0.174751		0.789013	0.790726	0.959142	0.963776	0.134413	0.123508	0.14074	0.310775
	0.564475	0.0784511	0.448189	0.710192	0.0448292	0.132458	0.174597	0.277451		0.915803	0.939258	0.804615	0.750312	-0.115157	-0.631476	-0.491606	-0.329976		0.495362	0.744475	0.830298	0.927164	0.0287677	0.010421	0.0989532	0.233532
	-0.557768	0.909885	0.1882	-0.222078	0.0245109	-0.0331668	0.0648727	0.210019		0.856079	0.899489	0.60649	0.777622	0.0686828	0.0662486	0.290145	0.222094		0.404124	0.623144	0.587655	0.931972	0.196578	0.225066	0.299362	0.34645
	0.0257972	0.267545	0.197353	0.644607	-0.121725	-0.405914	-0.043055	0.0766798		0.850454	0.877121	0.815998	0.806739	-0.0352992	-0.0773184	-0.0788923	0.374511		0.023057	0.193322	0.447187	0.864444	-0.129401	0.167511	0.220453	0.193884
	0.509321	0.289317	0.508222	0.826265	-0.0888843	-0.10418	-0.0708223	-0.0200122		0.880437	0.884134	0.898057	0.742958	0.148596	0.0254879	0.191136	0.33916		0.398043	0.499243	0.760505	0.911484	0.0171865	-0.100543	-0.086819	0.121569
	0.695732	0.0827606	0.778273	0.758101	0.586796	0.406631	0.504654	0.430991		0.730623	0.81953	0.746064	0.845183	-0.272894	-0.169954	-0.131747	0.40365		0.40282	0.519027	0.746293	0.874995	0.0255862	0.0866752	0.133928	0.272525
	0.527349	0.292081	0.519515	0.962491	0.414023	0.683395	0.503053	0.593799		0.745083	0.894816	0.684186	0.860165	0.0152136	0.0567502	0.157025	0.377203		0.409009	0.52493	0.371072	0.737859	0.060501	0.0395139	0.110519	0.2555
	0.41924	0.454338	0.556288	0.799036	0.0441367	-0.0515029	0.0320891	0.133901		0.625874	0.748401	0.62141	0.895479	0.0476016	-0.124463	0.183286	0.190072		0.541013	0.653199	0.587325	0.767495	0.0509724	0.0572045	0.120544	0.280253
	0.453789	0.427692	0.409059	0.819423	0.165674	0.521179	0.085312	0.195012		0.670629	0.758578	0.503657	0.803953	0.315372	0.703225	0.544652	0.343298		0.640504	0.744305	0.831277	0.938169	0.05483	0.035484	0.121117	0.233693
	0.284272	0.023	0.365188	0.445138	-0.209784	-0.196774	-0.200268	0.107335		0.601426	0.605311	0.589044	0.858146	-0.189202	-0.307394	-0.25986	0.299889		0.662821	0.751439	0.796261	0.929157	0.171744	0.186021	0.223189	0.273602
	-0.238162	0.0339549	-0.195277	0.221499	0.0579546	0.128279	0.0683191	0.344722		0.748752	0.739266	0.559388	0.801363	-0.652171	-0.170507	-0.463992	0.251035		0.470319	0.661322	0.824056	0.94425	0.0682079	-0.144836	-0.0532414	0.267539
	0.379339	0.187827	0.476626	0.760898	-0.443465	-0.314699	-0.222565	-0.0893844		0.563171	0.365598	0.703692	0.782312	0.0797521	0.435832	0.36346	0.219676		0.399744	0.555061	0.644937	0.929294	0.0364372	0.0971921	0.142956	0.298299
	0.345419	0.478077	0.561607	0.921192	-0.142832	-0.00469148	-0.207311	-0.0094432		0.35318	0.00797144	0.255623	0.44868	0.0447838	-0.0226086	-0.0393653	0.47509		-0.0812696	-0.0728988	0.111978	0.75704	0.0722044	-0.235195	-0.12586	0.0165321
	0.512185	0.577375	0.543068	0.856706	0.0847606	0.0351074	0.121734	0.282622		0.650828	0.509057	0.513584	0.675501	-0.00557773	0.185511	0.273862	0.392542		0.3767	0.474818	0.633704	0.934336	0.0752391	0.0267013	0.131509	0.301127
	0.440449	0.419177	0.480692	0.761675	0.128662	0.190045	-0.0425404	0.271911		0.543583	0.400242	0.865202	0.656091	-0.0122594	0.0314273	0.147943	0.338194		0.436937	0.609302	0.740552	0.894489	0.0433379	0.178937	0.244132	0.244567
	0.624847	0.368356	0.15566	0.85644	0.0399589	0.331824	0.00622864	0.362856		0.534543	0.471349	0.743156	0.879004	-0.0156901	0.126828	-0.0767314	0.156037		0.507092	0.69353	0.712956	0.877844	-0.0391989	0.0243659	0.22174	0.290518
	0.319243	0.483091	0.462332	0.557496	0.140057	0.0642493	0.351162	0.431219		0.492377	0.819559	0.548966	0.754838	0.15519	0.048984	-0.262398	0.107112		0.42457	0.54541	0.58098	0.841718	-0.0708277	-0.039146	0.128724	0.110937
	0.412929	0.480242	0.456525	0.47119	0.0903729	0.0751642	0.116783	0.200643		0.658009	0.456421	0.708294	0.831903	-0.0240906	0.19044	-0.154733	0.69544		0.466384	0.608421	0.826568	0.897198	0.0694004	0.0196517	0.184228	0.0759552
	0.298107	-0.0638362	0.301585	0.6743	0.0623132	0.158051	0.152761	0.292745		0.550129	0.49778	0.755535	0.900061	0.0845404	0.0889343	0.0599607	0.477721		0.392043	0.549725	0.761048	0.89575	0.270107	0.432907	0.462485	0.281933
	0.476546	0.155008	0.663842	0.86944	0.0709532	0.101514	0.00388435	0.220863		0.605041	0.819893	0.766881	0.822222	0.103963	0.207466	0.127905	0.279297		-0.409286	-0.446074	-0.213615	0.519496	0.183854	0.370636	0.386069	0.57195
	0.182023	0.416987	0.686362	0.826653	0.0988964	0.112725	0.0605872	0.264531		0.125931	0.646934	0.31805	0.518554	-0.0753055	-0.0898024	-0.0665853	0.111894		0.303528	0.335434	0.479417	0.929391	-0.0428464	0.19472	0.372611	0.392915
	0.26482	0.299583	0.367081	0.832761	0.0400656	0.241068	0.194939	0.287804		0.0433242	0.360442	-0.0804257	0.48958	0.249272	-0.12019	-0.382207	0.302691		0.354799	0.517929	0.593737	0.878126	0.28985	0.296783	0.425076	0.539324
	0.730009	0.786909	0.792296	0.927212	0.0688994	0.156623	0.0131829	0.238388		0.318126	0.325234	0.442418	0.559396	-0.00239815	-0.166108	-0.486946	0.252651		-0.0733608	0.424834	0.448486	0.460736	-0.0340608	0.224903	0.360818	0.343091
	0.507998	0.448225	0.697081	0.886537	0.047551	0.134617	0.169494	0.255653		0.669866	0.363671	0.628241	0.917701	0.182486	0.293124	-0.0327919	0.599936		0.00255333	0.17434	0.218836	0.298054	0.421898	0.454398	0.556488	0.586373
	0.339752	0.589919	0.596277	0.62587	-0.0396465	0.106693	0.0731387	0.190632		0.561305	0.435282	0.616617	0.912116	0.459951	-1.5806e-05	0.094214	0.577283		0.216445	0.518061	0.55235	0.820781	-0.0514231	0.159785	0.00313058	0.291646
	0.483568	0.231699	0.662974	0.852698	0.149771	0.0559085	0.00988377	0.122182		0.599821	0.594977	0.778432	0.823756	0.390312	0.385601	0.389831	0.302454		0.232485	0.541807	0.466858	0.768167	0.279943	0.531722	0.447826	0.668993
	0.370631	0.256318	0.773695	0.875158	0.0315458	-0.123177	0.045249	0.0754161		0.241609	0.47737	0.652957	0.593789	0.30343	0.225185	0.335447	0.420324		0.556529	0.723595	0.788878	0.90119	-0.0291716	-0.504922	-0.407475	-0.107553
	0.802758	0.826518	0.859357	0.949415	-0.134067	0.127362	0.0550802	0.139374		0.0695697	0.0111491	0.00364005	0.466055	0.0844185	-0.0801676	-0.0400499	0.23356		0.505749	0.604421	0.801576	0.92996	-0.144286	-0.161443	0.0305592	0.217294
	0.487283	0.604573	0.716561	0.925713	0.261717	0.215282	0.221347	0.411579		0.323099	0.25017	0.523675	0.579011	0.0603118	0.04525	0.410227	0.200162		-0.0690411	-0.250533	0.0346484	0.570135	0.137422	0.129159	0.23451	0.34451
	0.471713	0.561798	0.653623	0.920292	0.00207468	-0.00824763	0.0308885	0.136696		0.744981	0.391768	0.598758	0.857629	0.0899777	0.160961	0.178663	0.319443		0.417558	0.393423	0.584463	0.913058	0.207173	0.0449767	-0.202012	0.0182049
	0.370689	0.472032	0.548099	0.634191	-0.040145	-0.0145194	0.0333369	0.117031		0.471901	0.393043	0.505121	0.896838	-0.427207	0.189497	-0.276146	0.351105		0.473584	0.489253	0.579222	0.8808	0.120447	0.323045	0.337082	0.393798
	0.748377	0.691179	0.861368	0.954411	0.0294563	-0.0570312	-0.00428922	0.165006		0.843961	0.603355	0.777727	0.808601	0.0301589	0.157623	0.303744	0.422203		-0.00261476	0.184183	0.231727	0.38025	0.0527507	0.249334	0.167068	0.323387
	0.623754	0.89479	0.538851	0.929052	0.00492204	-0.107744	-0.0254951	0.176995		0.754337	0.736546	0.8322	0.849594	0.421374	0.443666	0.47617	0.31704		0.187162	0.391294	0.443714	0.525732	0.127708	0.343898	0.546848	0.578453
	0.593907	0.56044	0.636357	0.957701	0.127735	0.10969	0.0994021	0.227155		0.600885	0.623409	0.899459	0.87846	0.376456	0.260707	0.440166	0.53333		-0.0594235	0.272431	0.266566	0.558668	0.450302	0.272487	0.337105	0.300257
	0.635248	0.680956	0.781684	0.961638	-0.263736	-0.117565	0.0247866	0.0811548		0.571078	0.587786	0.81699	0.859886	-0.32796	0.16733	-0.0363047	0.451875		0.328776	0.632601	0.472332	0.775312	0.360488	0.243439	0.24721	0.400625
	0.572405	0.750123	0.539605	0.840223	-0.0665744	0.0573723	0.0896369	0.261698		0.600139	0.470439	0.795029	0.777377	-0.0431383	0.122805	0.0695622	0.424502		0.488676	0.698142	0.679786	0.926672	0.221377	0.0286668	-0.00618154	0.326998
	0.498276	0.691233	0.758222	0.939903	-0.0142269	0.0568638	-0.00112081	0.188999		0.310113	0.406905	0.806147	0.734215	0.110135	0.0710171	0.067871	0.327925		0.553464	0.627487	0.771675	0.954721	0.046505	0.077353	0.23159	0.271555
	0.559292	0.70304	0.772193	0.921031	0.0377225	0.113159	0.0657702	0.189686		0.5447	0.534465	0.739955	0.920789	0.211398	0.290703	0.60491	0.470347		0.466094	0.4139	0.691082	0.873133	0.228699	0.0589975	0.130023	0.380303
	0.495991	0.775822	0.708419	0.673085	-0.00657661	-0.0420138	-0.0423836	0.144005		0.217377	0.459412	0.453399	0.550205	0.455256	0.459147	0.404898	0.640727		0.424724	0.487285	0.694668	0.930968	0.392585	0.47681	0.456711	0.578153
	0.247842	0.554578	0.623173	0.773102	0.00774721	-0.0413254	-0.036486	0.162799		0.31332	0.254114	0.268603	0.370701	0.370843	0.133891	-0.0207255	0.345018		0.336722	0.321036	0.396567	0.778626	-0.091583	-0.022634	0.152567	0.272414
	0.183413	0.311609	0.723777	0.89577	-0.0144258	0.0699883	0.0441615	0.161655		0.724419	0.419465	0.72246	0.800803	0.287614	-0.0799748	-0.0672717	0.086946		0.102972	-0.0198658	0.0121575	0.386507	-0.0279636	-0.050174	0.0630415	0.293061
	0.608695	0.359785	0.809822	0.831004	-0.00911176	0.389972	0.199298	0.288797		0.732544	0.529102	0.819909	0.844236	-0.248175	-0.126474	0.0486144	0.434754		0.0176837	0.319722	0.140014	0.729445	-0.00283521	-0.00743637	0.104745	0.19366
	0.233466	0.573502	0.53319	0.600738	0.121469	0.17392	0.235136	0.304606		0.72077	0.621286	0.921836	0.877395	0.186683	0.211625	0.360959	0.40383		0.299637	0.383114	0.276499	0.676066	0.112868	-0.269344	0.109501	0.0567489
	0.397305	0.694441	0.650529	0.75412	-0.0830444	-0.102543	-0.0687116	0.165509		0.619381	0.530063	0.820856	0.848717	0.224413	-0.0463123	-0.0193561	0.607342		0.400214	0.629829	0.62592	0.924442	-0.215579	-0.375981	0.0898711	-0.0355404
	0.827551	0.30433	0.552992	0.739218	0.0171684	0.16226	0.0325524	0.213535		0.424784	0.377965	0.782586	0.7143	0.264945	0.231651	0.294197	0.400933		0.445889	0.624219	0.709042	0.943041	-0.0159011	0.0829615	0.248809	0.307221
	0.650307	0.401224	0.878505	0.320032	0.034814	0.0406008	-0.0293834	0.133146		0.549077	0.241506	0.258267	0.522563	0.148584	0.299174	0.11483	0.395044		0.514831	0.497248	0.832685	0.935302	0.0826489	0.0114294	0.105383	0.273219
	0.81156	0.519932	0.538757	0.677749	0.192415	0.0934986	0.148831	0.265673		0.470929	0.50157	0.612708	0.81154	0.0941118	-0.0107886	-0.0551478	0.373361		0.54255	0.550478	0.823813	0.927287	0.0977509	0.0555522	0.12492	0.227675
	0.483689	0.709805	0.515214	0.528582	-0.0409079	-0.0982501	0.0580959	0.178873		0.365305	0.462955	0.568874	0.724403	0.20358	0.441744	0.105541	0.40404		0.189576	0.344278	0.38805	0.660358	0.20544	0.0593571	0.28679	0.173092
	0.390766	0.484485	0.312987	0.447199	0.00784002	0.0733062	0.405109	0.440732		0.300276	0.0557711	0.27049	0.56946	0.42164	0.339976	0.216509	0.396552		0.249035	0.114991	0.104855	0.494932	0.0341626	0.125305	0.404931	0.348596
	0.146641	0.123792	-0.0675619	0.243102	0.0759204	0.469574	0.305101	0.251109		0.514534	-0.0171625	0.302214	0.725859	0.122997	0.155639	0.141772	0.355885		0.075163	0.239417	0.425101	0.612619	0.0937597	0.124271	0.323566	0.256426
	0.378868	0.364925	0.300345	0.486868	0.16327	0.410753	0.295116	0.356292		0.703308	0.545994	0.764053	0.866075	0.123862	0.0671871	0.067977	0.197095		0.063039	0.492135	0.268024	0.551639	0.0766698	0.103201	0.179143	0.276647
	0.49964	0.632486	0.507585	0.667808	0.118336	0.21765	0.261524	0.314335		0.729628	0.735435	0.905033	0.909373	-0.00616471	0.306281	0.0998007	0.139469		0.14641	0.39986	0.229777	0.664597	0.172839	0.0818441	0.104839	0.249747
	0.384121	0.764424	0.583244	0.794091	0.100746	0.171367	0.22089	0.236063		0.653444	0.532552	0.809427	0.976375	0.197828	0.186829	0.285892	0.486561		0.392788	0.534248	0.583097	0.787385	0.00695594	-0.0180046	0.10638	0.234568
	0.454942	0.566281	0.462972	0.463303	0.0184969	0.00948509	-0.00683777	0.191247		0.400732	0.317922	0.707549	0.742091	0.0415766	0.0218294	-0.07643	0.456171		0.411084	0.477527	0.598783	0.87184	0.126971	0.0112867	0.0196676	0.318847
	0.309612	0.446607	0.275284	0.321146	-0.0779062	-0.152545	-0.280661	0.183575		0.747384	0.653915	0.788497	0.871944	0.131152	0.0075434	0.0110075	0.413267		0.377088	0.380928	0.700196	0.936643	-0.0303529	0.0963312	0.24658	0.217695
	0.0237819	0.164094	-0.0191256	0.174366	0.0141478	0.39558	0.0780715	0.153334		0.695139	0.645291	0.88605	0.866384	0.231233	0.143691	0.1338	0.513512		0.529774	0.499564	0.81774	0.925028	0.00201424	0.178677	0.246452	0.344105
	0.333963	0.453551	0.361499	0.670691	-0.00865515	0.124581	-0.00700836	0.0306444		0.544502	0.336455	0.740397	0.956694	0.134831	0.444549	0.1828	0.557482		0.208997	0.482919	0.518979	0.71505	0.0309523	-0.376647	-0.266317	-0.0540812
	0.364915	0.489523	0.478027	0.716352	-0.397461	0.371106	0.0538725	-0.0591361		0.350828	0.105269	0.546227	0.784842	-0.0696846	0.0622158	0.110139	0.480696		0.250214	0.129496	0.0592118	0.453526	0.0614057	0.0265051	0.113744	0.190213
	0.418346	0.647908	0.593599	0.702904	-0.061342	-0.156306	-0.267414	0.025548		0.605692	0.749801	0.586547	0.632163	-0.00324031	0.100467	0.104609	0.394154		0.182817	0.445595	0.548755	0.660033	0.0811945	0.0630009	0.163511	0.258184
	0.352452	0.698989	0.596673	0.786834	-0.0345901	0.347372	-0.00059836	0.0634278		0.497727	0.564902	0.736575	0.760869	0.160905	0.0550573	0.135467	0.250019		-0.101669	0.510109	0.179537	0.421728	-0.0108708	-0.0652583	0.187592	0.284789
	0.199017	0.442394	0.483941	0.73429	-0.282679	0.237253	-0.358752	-0.0557798		0.423653	0.47745	0.76543	0.845281	0.125707	0.122172	0.173684	0.472959		0.152298	0.318623	0.464065	0.721472	-0.187008	-0.0864112	0.0777877	0.211017
	0.23269	0.385135	0.480816	0.361794	0.00541881	0.0146611	-0.081765	0.196089		0.226293	-0.0336047	0.577202	0.910056	0.0419916	-0.0523983	0.00596032	0.371118		0.235844	0.222717	0.434919	0.783146	-0.0892993	-0.218296	-0.181731	0.119456
	0.304396	0.338481	0.387677	0.386217	-0.0850972	0.291217	0.018431	0.0598974		0.2135	-0.27733	0.616015	0.742826	0.116671	0.0449445	0.0986772	0.231394		0.362681	0.365947	0.588399	0.896784	0.0720382	0.182087	0.267477	0.353792
	0.0947789	0.107158	0.135423	0.140188	-0.288585	-0.397414	-0.204446	0.00367686		0.234496	0.287878	0.292363	0.631865	-0.348651	-0.626701	-0.494496	-0.359194		0.44114	0.398102	0.650893	0.874004	0.130689	0.421219	0.198784	0.275762
	0.240138	0.337951	0.341646	0.426015	0.00639798	0.216588	0.0871858	0.274		0.174891	0.0871297	0.602502	0.689189	0.0194299	-0.0241237	-0.0517602	0.500517		0.197219	0.244287	0.46602	0.751336	-0.062774	-0.0588701	0.188529	0.159931
	0.448504	0.711544	0.65913	0.809623	0.0716712	0.39988	0.199539	0.198473		0.55263	0.659551	0.248439	0.861199	0.0574599	-0.0230456	0.0679955	0.373701		-0.159623	0.273004	0.161921	0.523211	-0.00491436	0.295706	0.276124	0.312144
	0.313614	0.642256	0.699652	0.839156	-0.10485	-0.485608	-0.179578	0.109075		0.317495	0.442529	0.388331	0.810303	0.263002	-0.0653459	0.312943	0.128069		0.194645	0.296741	0.515469	0.860366	0.168608	0.296533	0.305408	0.471228
	0.344959	0.615105	0.7413	0.668002	0.0153318	0.184273	0.100412	0.292779		0.358896	0.555435	0.662442	0.863503	-0.0652254	0.258882	0.354146	0.353095		0.381183	0.457978	0.619274	0.96013	0.0656336	0.397328	0.469064	0.545702
	0.34368	0.625922	0.548154	0.705976	0.0238189	0.420894	0.0328173	0.117318		0.214841	0.295057	0.797979	0.779359	0.19598	0.125686	0.453461	0.271111		0.40618	0.423315	0.563648	0.848582	-0.157234	-0.29455	-0.0696875	0.126782
	0.341472	0.572088	0.466061	0.499027	0.204408	-0.156709	-0.206397	0.139672		0.397368	0.476129	0.608378	0.879614	0.390361	0.310585	0.333923	0.586267		0.502847	0.330057	0.430521	0.702621	0.145888	0.572835	0.488827	0.54829
	0.233823	0.509165	0.437269	0.477811	0.0982656	0.451062	0.304834	0.578386		0.495418	0.523041	0.729868	0.820894	-0.419718	-0.351362	0.0156175	0.60552		0.361541	0.0446859	0.344651	0.540759	-0.0167211	0.0115047	0.206499	0.152462
	-2.58753e-05	0.106833	0.127931	0.297092	0.253176	0.0432359	0.28945	0.395549		0.24878	0.283171	0.322327	0.799142	0.0968383	0.528926	0.19189	0.377188		0.237858	0.198488	0.274704	0.598975	0.122759	0.134174	0.243524	0.298606
	0.0401319	0.109458	0.199852	0.33243	0.175356	0.415504	0.170628	0.409409		0.365567	0.426227	0.570312	0.781271	-0.100569	-0.0573237	0.0527816	0.0545972		0.263522	0.0208172	0.097728	0.43043	0.0226229	0.226973	0.360621	0.430889
	0.273802	0.462391	0.514129	0.659098	0.00571261	-0.977784	-0.0792447	-0.120232		0.391136	0.525839	0.824072	0.868585	0.0347966	0.288865	0.323364	0.484859		0.0866145	0.0320114	0.0415167	0.319484	0.0747953	0.0841377	0.107458	0.243805
	0.548257	0.818878	0.815924	0.865068	0.0646492	0.0628792	0.117837	0.20878		0.358688	0.389777	0.53109	0.830887	-0.222561	0.371682	0.0897205	0.27119		-0.152815	-0.211925	-0.0331937	0.387331	-0.00577278	-0.159185	0.0807763	0.289936
	0.420319	0.798873	0.631592	0.707179	0.29902	0.380961	0.217045	0.500405		0.211997	0.273051	0.521258	0.637926	0.0535912	0.183592	0.264711	0.316678		0.278196	0.381368	0.552409	0.922555	-0.0404911	0.0135442	0.179185	0.381575
	0.366237	0.755812	0.609698	0.664971	-0.177153	-0.507432	-0.143684	0.0276193		0.2523	0.247781	0.219347	0.776322	-0.106643	-0.121904	0.0829385	0.123781		0.271925	0.214966	0.439002	0.693944	0.0547937	0.0117807	0.105192	0.324666
	0.127329	0.303762	0.147788	0.289545	-0.227054	-0.0929675	-0.164839	0.16724		0.556716	0.51753	0.777038	0.952968	-0.579384	-0.534979	-0.159042	-0.318755		0.0168898	-0.188145	0.106398	0.448464	0.49219	0.00126584	-0.218479	0.161915
	0.366486	0.58188	0.32786	0.58101	0.0983917	0.13852	0.144386	0.47192		0.476046	0.423661	0.633797	0.809916	-0.205772	0.0786245	0.0900977	0.214691		0.0250815	0.0654696	0.175447	0.625074	0.112104	0.202113	0.226968	0.459545
	0.22915	0.409046	0.36558	0.457108	-0.253916	-0.295188	0.0124353	-0.0138343		0.59234	0.713565	0.940228	0.91125	-0.0769757	0.144751	0.107045	0.341719		-0.229467	-0.338893	-0.0107471	0.0851353	0.0575777	0.0726949	0.173721	0.259193
	0.105469	0.177769	0.193392	0.323479	-0.0176948	-0.0747718	-0.0756583	0.144689		0.585134	0.469269	0.685667	0.874129	-0.06382	0.0461392	0.0487366	0.277412		0.203659	0.254785	0.28484	0.586119	0.0248164	0.0926393	0.195266	0.302261
	0.1999	0.319664	0.344502	0.449499	-0.0972777	0.180682	0.0560412	0.278949		0.0028163	0.0945027	0.396316	0.597497	0.149069	0.0606899	0.139173	0.310704		0.108947	-0.0601147	-0.000498326	0.48977	0.0761728	0.205199	-0.0566853	0.295599
	0.147247	0.447856	0.594417	0.789817	-0.189343	0.0254585	0.132175	0.166479		0.0496685	0.163438	0.081724	0.776839	-0.059637	-0.133726	-0.20168	0.263115		0.23455	0.153583	0.172289	0.432291	-0.0134715	0.0157022	0.0758313	0.102718
	0.318999	0.566036	0.693001	0.734875	0.0440692	0.158317	0.184827	0.37263		0.447902	0.556706	0.693675	0.854652	0.333147	0.512645	0.361989	0.565222		0.297466	0.424804	0.566469	0.856492	0.0776643	0.260992	0.382573	0.287095
	0.394841	0.601313	0.359404	0.629531	0.116053	0.269665	0.221999	0.542721		0.64405	0.650765	0.835543	0.907964	0.215605	0.352796	0.283515	0.509302		0.304943	0.313786	0.513294	0.793854	0.223547	0.32232	0.281792	0.422051
	-0.0112566	-0.26376	-0.160114	-0.0741687	0.0587109	0.217863	0.0724647	0.271358		0.334899	0.404952	0.72074	0.743913	0.0589492	0.0686546	0.0855913	0.299282		0.331801	0.411292	0.339765	0.641997	0.133909	-0.0913294	0.0434903	0.133868
	0.413807	0.460168	0.446176	0.739212	-0.0260851	0.095955	0.0404333	0.21973		0.662198	0.73594	0.738339	0.848965	0.158064	0.0473497	-0.130938	0.396384		0.277112	0.234523	0.351932	0.721351	0.194703	0.141212	0.130359	0.299611
	0.441766	0.284376	0.254559	0.514862	-0.0197291	0.217037	0.157902	0.257742		0.488499	0.557825	0.686415	0.892379	0.114717	-0.0336312	0.0766523	0.0698136		0.283688	0.30213	0.3421	0.528593	0.202109	0.22111	0.369827	0.36175
	0.167147	0.270923	0.295303	0.348877	0.105106	0.123431	0.115344	0.274819		0.552573	0.559619	0.93265	0.921704	0.193777	-0.0229246	0.187791	0.386027		0.351691	0.420854	0.537587	0.836778	0.073519	0.016488	0.17097	0.240958
	0.0725411	0.192537	0.294062	0.325889	0.24129	0.336361	0.228896	0.432001		0.597048	0.660232	0.693864	0.842163	0.281174	0.13028	0.330089	0.290209		0.133565	0.370781	0.386965	0.92892	0.100131	0.184597	0.292711	0.345045
	0.209145	0.418714	0.392469	0.531975	0.121255	0.497547	0.206125	0.332892		0.955322	0.611032	0.701136	0.8333	0.444474	-0.269614	-0.0306909	0.0847346		0.220771	0.449314	0.392408	0.875834	-0.174935	-0.0582684	0.0489054	0.150965
	0.101152	0.40211	0.510052	0.782892	0.0294446	0.121015	0.0463666	0.203241		0.776313	0.783116	0.916843	0.873543	0.0466731	0.273628	0.210233	0.579609		0.385128	0.490525	0.564668	0.941289	0.0365846	0.0185247	0.156267	0.255963
	0.176833	0.381049	0.498304	0.563922	0.114284	0.0694679	0.111986	0.227663		0.196643	-0.473318	0.842495	0.503619	0.171647	0.177482	0.360175	0.284111		0.34149	-0.224403	0.027429	0.630868	0.0370629	0.160212	0.250579	0.343472
	0.721151	0.474217	0.749986	0.926979	0.0565547	0.209374	0.176641	0.325206		0.438752	0.484186	0.798753	0.519855	-0.147129	0.119919	-0.0888024	0.279473		0.133895	0.102388	0.346771	0.713971	-0.0869197	-0.253584	-0.0574138	-0.162761
	-0.11029	-0.490333	-0.0409762	0.435295	0.0779614	-0.00398686	0.187826	0.294931		0.678881	0.71366	0.837227	0.810704	-0.183064	-0.122749	-0.00925648	0.185949		0.60359	0.508873	0.59619	0.815457	-0.0236185	0.108556	0.220432	0.267806
	-0.0105921	0.142201	0.10949	0.580399	0.170845	0.204515	0.197989	0.39039		0.558132	0.607782	0.834506	0.906712	0.113086	0.0195655	0.0971509	0.342256		0.331881	0.616355	0.498081	0.676509	0.201176	0.262458	0.360132	0.399257
	0.261458	0.691363	0.344649	0.568059	-0.187141	0.0535479	0.345818	-0.0983961		0.380338	0.596395	0.579844	0.798106	0.0424167	0.127996	0.256191	0.201995		-0.032951	0.594962	0.48483	0.49127	0.0977276	0.251248	0.423305	0.375746
	0.245106	-0.0207043	0.185543	0.211305	0.105725	0.223	0.112954	0.302945		0.673287	0.696221	0.773515	0.816392	-0.0920179	-0.336712	0.0576045	0.236257		0.329637	0.337763	0.490122	0.800427	0.0263812	0.234987	0.360166	0.303805
	0.266436	0.206602	0.13207	0.304766	0.0343333	-0.0215019	-0.0222148	0.13151		0.864307	0.578496	0.805607	0.856076	-0.0292833	0.0530698	-0.0338387	0.448509		0.302065	0.451739	0.473084	0.908146	0.17883	0.324633	0.374049	0.419314
	0.0607446	0.171006	0.213516	0.253299	-0.022699	0.14754	0.0754361	0.191322		0.737089	0.738666	0.829938	0.918906	0.166101	0.0968997	0.193999	0.360766		0.3443	0.58677	0.456037	0.914236	0.00961649	0.178739	0.192864	0.287853
	0.111526	0.154075	0.383666	0.385552	0.0622093	0.173323	0.118206	0.290662		0.759152	0.643117	0.965106	0.909176	0.324474	0.0201494	0.0477	0.11357		0.328098	0.462138	0.43601	0.938441	0.168526	0.409353	0.372628	0.51449
	0.197008	0.299996	0.40533	0.561922	0.106383	0.107369	0.0904681	0.199042		0.726121	0.682757	0.932944	0.764441	-0.121339	-0.785777	-0.501134	0.383099		0.15252	0.0702336	0.159398	0.771143	0.0587876	0.208396	0.284769	0.329233
	-0.00432484	0.284542	0.31196	0.526992	0.176956	0.266526	0.105687	0.287554		0.714043	0.774229	0.860207	0.825577	0.0436452	-0.155939	0.206056	0.240833		0.249732	0.21444	0.269212	0.522714	0.0539772	0.0576792	0.0938242	0.270287
	0.137736	0.489725	0.385276	0.557143	-0.0126321	0.415274	0.319651	0.202291		0.669638	0.665924	0.76424	0.905638	-0.2276	0.104546	0.125038	0.161188		0.318432	0.500679	0.616222	0.742471	0.0353537	0.185165	0.340687	0.418111
	0.444417	0.142404	0.315152	0.574947	-0.0367225	0.251281	0.137185	0.286573		0.45209	0.644195	0.663979	0.79473	0.224822	0.206124	0.313554	0.270316		0.25618	0.675348	0.623223	0.603487	0.157722	0.281846	0.47282	0.374013
	0.334145	0.565878	0.281956	0.522103	-0.059651	0.0309476	0.0154127	0.129614		0.597744	0.621794	0.851062	0.745682	0.0613962	-0.0807236	0.0748053	0.394362		0.331536	0.681673	0.537421	0.587222	0.264741	0.455776	0.488574	0.720902
	0.206699	0.0112128	0.0706856	0.0938135	-0.0391632	0.199924	0.132926	0.229507		0.789457	0.504723	0.845519	0.830787	0.0441528	-0.0428507	0.0891039	0.469128		0.191475	0.394562	0.463655	0.867024	0.318302	0.484182	0.435901	0.620686
	0.235846	0.286741	0.229845	0.384765	0.0578278	0.0590285	0.118482	0.257992		0.669555	0.548903	0.763175	0.874665	0.147667	0.21865	0.216901	0.401698		0.264761	0.518507	0.488429	0.900458	0.345828	0.266037	0.379418	0.563263
	0.0966041	0.0802006	0.219497	0.333587	0.0716016	0.118389	0.0930906	0.258159		0.792722	0.600058	0.942626	0.92299	-0.192882	0.150597	0.105031	0.563966		0.28322	0.422057	0.435598	0.910214	0.370382	0.0989236	0.456308	0.408108
	0.168806	0.153078	0.398596	0.489092	0.0307411	0.112695	0.086341	0.279525		0.75744	0.574985	0.9021	0.784011	-0.048849	0.150347	0.0862479	0.361395		0.243858	0.22095	0.301489	0.94029	0.334453	0.496877	0.568565	0.581862
	0.149377	0.232842	0.364636	0.573627	0.0932615	0.0881844	0.298124	0.255746		0.73778	0.794169	0.96408	0.842965	0.228294	0.119569	0.263271	0.321825		0.254358	0.269024	0.438588	0.774402	-0.093309	-0.193557	0.0297236	-0.16804
	0.00716464	0.274129	0.323703	0.368945	0.177712	0.503625	0.345471	0.345404		0.373276	0.516051	0.949796	0.536521	0.133111	0.118313	0.303186	0.4062		0.368047	0.354608	0.531865	0.885216	0.0643166	-0.00257452	0.152778	0.100764
	0.164948	0.293419	0.320556	0.477688	0.07203	0.364317	0.16654	0.319843		0.368938	0.581089	0.761768	0.757835	0.143531	0.00545812	0.225872	0.361146		0.0573276	0.0445526	0.390911	0.844859	-0.0970923	0.0558033	0.113178	0.106831
	0.30245	0.211626	0.309892	0.64954	0.0448769	0.10622	0.140644	0.217785		0.619136	0.628988	0.853295	0.82575	0.199321	0.289501	0.369563	0.386197		0.0414923	0.408541	0.367605	0.79733	0.0393842	-0.0602137	-0.0861885	0.176718
	0.0904122	-0.133658	0.248315	0.530726	-0.00776436	0.00859177	0.0212112	0.109223		0.76005	0.732359	0.73064	0.838968	0.51989	0.60736	0.529349	0.349831		0.109135	0.385494	0.3167	0.835436	0.583074	0.284505	0.667265	0.550544
	-0.0208642	0.100302	0.160882	0.46058	-0.0791676	0.0273457	0.0906505	0.186269		0.76573	0.656087	0.618827	0.907828	0.387008	0.711865	0.674902	0.352905		0.0966988	0.353628	0.295552	0.83048	0.138628	0.138425	0.181578	0.117803
	-0.0786833	-0.203645	-0.0121536	0.176877	0.125557	0.242498	0.207595	0.362725		0.864771	0.718133	0.857431	0.949457	-0.0567414	-0.166726	-0.339513	0.647135		0.442868	0.466994	0.463782	0.91334	-0.114125	-0.190957	-0.206951	0.0314868
	0.142847	0.145481	0.144735	0.102375	0.249624	0.381322	0.174862	0.320344		0.748465	0.622374	0.879803	0.845011	0.207715	0.168227	0.373728	0.320221		0.391984	0.44138	0.458605	0.913567	0.00855334	-0.262028	-0.263685	0.100337
	0.210345	0.263706	0.260726	0.422357	0.0510026	0.440936	0.396095	0.302369		0.723253	0.770696	0.867662	0.842603	0.988612	0.935481	0.673985	0.610958		0.406041	0.465864	0.496104	0.839651	0.152826	-0.245355	-0.274963	0.113913
	0.0846784	0.0212296	0.200306	0.374327	0.0948526	0.221405	0.322253	0.370351		0.613017	0.483057	0.645993	0.679284	0.0335878	0.282416	-0.239902	0.296065		0.0379506	0.0370965	0.0935075	0.625646	0.0829029	0.0628741	0.186809	0.317331
	0.228666	0.256164	0.42334	0.511483	-0.473994	0.46203	-0.172865	-0.156104		0.484999	0.533466	0.71201	0.736357	0.126268	0.101366	0.082594	0.646597		0.35695	0.332817	0.451802	0.633511	0.0196477	0.139284	0.230419	0.391912
	0.099559	0.264911	0.350665	0.484875	-0.0216992	0.49786	0.0610118	0.278657		0.597551	0.543253	0.762695	0.879966	0.0469046	0.246737	0.21881	0.536786		0.0608917	0.175076	0.318254	0.530272	0.108354	0.188831	0.119448	0.269947
	-0.0367771	0.309452	0.347758	0.453403	0.120993	0.253485	0.197549	0.336884		0.773215	0.792819	0.697525	0.881025	0.0580183	0.286286	-0.121384	0.495671		-0.0606812	0.184461	0.181348	0.548961	0.0523483	0.37011	0.302963	0.204762
	0.254961	-0.0272781	0.323478	0.374924	0.145796	0.176429	0.240319	0.297416		0.810819	0.503535	0.206486	0.959985	0.205894	-0.00380098	0.0189469	0.566812		0.153967	0.354903	0.38635	0.773681	-0.00562985	0.251159	0.274229	0.296915
	0.026351	-0.132779	0.209786	0.511264	0.00574288	0.359602	0.220424	0.255545		0.972671	0.852044	0.69923	0.7923	0.313701	-0.113601	0.041592	0.50853		0.282389	0.243137	0.360402	0.80674	-0.109376	0.0427596	0.0997953	0.285001
	0.331459	0.222789	0.672693	0.459413	0.0501465	0.330083	0.156285	0.337612		0.636033	0.678327	0.763082	0.860252	0.255083	0.410142	0.582345	0.482923		0.117621	0.26666	0.196835	0.593622	-0.0453044	-0.249449	-0.204523	0.320521
	0.14812	-0.000320862	0.0932615	0.327288	0.0158597	0.399292	0.336789	0.325678		0.612595	0.756479	0.856108	0.833778	0.698605	0.671099	0.731315	0.567146		0.0438892	0.101706	0.0237189	0.521932	-0.0636484	0.0312201	0.245964	0.312028
	0.14821	0.156294	0.220405	0.311402	-0.174288	0.471545	-0.101923	0.167421		0.688068	0.553515	0.802682	0.762405	0.270919	0.378601	0.423079	0.378192		0.39861	0.516563	0.590663	0.694922	0.0931745	0.180207	0.227922	0.357682
	0.0782277	0.0780523	0.239247	0.286653	-0.16807	0.340116	-0.458711	-0.29491		0.301587	0.595871	0.654693	0.699179	0.353418	0.226656	0.519896	0.345367		0.269543	0.156686	0.14395	0.363974	0.325161	0.0556459	-0.17607	0.226607
	0.105706	0.129215	0.268059	0.243208	-0.0337781	0.297142	0.025463	0.0112351		0.593023	0.72032	0.751987	0.853517	-0.147041	0.28317	0.144061	0.524526		0.570644	0.469793	0.630068	0.894945	0.0879388	0.181043	0.189157	0.349445
	0.156565	0.144662	0.2991	0.422552	-0.212674	-0.076803	-0.382425	0.268977		0.77932	0.814796	0.813795	0.971834	-0.203145	-0.0199282	-0.095596	0.320356		0.241048	0.363314	0.463867	0.645195	0.104823	0.199457	0.181479	0.320647
	0.146463	0.115368	0.261141	0.414639	0.0730242	0.205323	0.30452	0.316785		1.00993	0.656353	0.57987	0.440926	0.208536	-0.0429953	0.0185921	0.206438		0.421771	0.56108	0.540949	0.605294	-0.11013	-0.378368	-0.322157	0.155993
	0.22194	0.29181	0.448759	0.464271	-0.186357	0.651556	-0.0978088	0.00559548		0.596485	0.58472	0.722382	0.758234	0.296471	0.0835643	0.561335	0.359056		0.62902	0.437519	0.591319	0.833308	0.385385	-0.00168202	0.244938	0.217452
	0.0622943	0.29375	0.419436	0.403368	0.253841	0.841232	0.00819694	0.538721		0.481308	0.680226	0.804833	0.790911	0.183124	0.148609	0.392841	0.331875		0.451228	0.563505	0.662387	0.83249	0.0473014	0.0565836	0.134713	0.260386
	-0.120911	0.484629	0.339479	0.433316	0.142203	0.351173	0.344075	0.422171		0.628716	0.409808	0.821474	0.754488	0.197367	0.125602	0.0912433	0.444402		0.299743	0.435055	0.580019	0.694038	0.224972	0.304542	0.347778	0.386189
	0.000166444	0.154375	0.265829	0.353029	0.287357	0.364436	0.394219	0.201483		0.476525	0.302229	0.737475	0.8451	0.11516	0.118758	0.0141368	0.442658		0.327318	0.43788	0.458643	0.744491	-0.0514248	0.0234436	0.172987	0.129187
	-0.0405148	0.00794987	0.0548673	0.234659	-0.0236989	-0.149051	-0.108904	0.340481		0.439295	0.708546	0.736965	0.816406	-0.00630872	-0.105508	-0.215136	0.350297		0.400795	0.607572	0.768424	0.811326	0.295012	-0.034916	0.2534	0.3586
	0.20847	0.198213	0.27963	0.232992	0.104403	0.232327	0.27847	0.384512		0.569224	0.637238	0.727395	0.846503	0.230471	0.431966	0.663583	0.544779		0.414831	0.556596	0.503011	0.879209	-0.0490338	0.0518426	0.264791	0.434723
	0.260551	0.343438	0.343042	0.364615	-0.0810951	0.636248	0.153065	0.111357		0.852637	0.821322	0.843366	0.864449	0.440025	0.91697	0.164609	0.631629		0.454259	0.682478	0.662945	0.871707	0.278221	0.121752	-0.0328465	0.174186
	0.221112	0.472066	0.351518	0.399236	0.0643777	0.596591	0.115352	0.168557		0.472886	0.517626	0.580111	0.87122	0.227252	0.319315	0.219517	0.463888		0.800623	0.831065	0.868153	0.856123	-0.0436144	-0.658743	-0.569727	-0.0460429
	0.196792	0.434487	0.403716	0.553244	-0.178491	0.474232	-0.191152	-0.0620407		0.991611	0.44871	0.703195	0.759495	-0.00886822	0.0452996	0.126463	0.355166		0.882734	0.782109	0.847279	0.849788	-0.13387	-0.0796214	-0.111596	0.093933
	0.0978566	0.184032	0.234656	0.459738	-0.116365	-0.0886166	0.000476239	-0.0545654		0.551457	0.63572	0.726582	0.683582	0.226636	-0.0740088	0.0516602	0.25854		0.925353	0.772563	0.748793	0.867565	0.149289	0.238678	0.236494	0.352791
	0.108206	0.322876	0.34173	0.352613	0.0270985	-0.0346181	-0.037758	0.24875		0.442641	0.562367	0.707779	0.762442	0.00828109	0.203376	0.106221	0.333629		0.869613	0.779475	0.683611	0.908164	0.383836	0.427044	0.385714	0.396623
	0.113853	0.400508	0.474222	0.587948	0.217155	0.30917	0.271441	0.409474		0.65893	0.327035	0.745432	0.758089	0.0602153	0.248586	0.0762624	0.443133		0.848945	0.809914	0.694898	0.8748	-0.0631495	-0.235893	-0.0309781	0.0393788
	-0.176615	0.282381	0.366762	0.59054	0.0526889	0.60294	0.308457	0.191359		0.516602	0.395552	0.815099	0.774319	-0.0619038	-0.0529222	-0.174172	0.440387		0.900716	0.852679	0.884568	0.890295	-0.0698755	-0.00123842	0.0947244	0.00973958
	0.48979	0.559463	0.432643	0.736323	-0.259671	-0.291681	-0.057239	-0.0401537		0.602399	0.573798	0.656293	0.862357	-0.416778	-0.321637	-0.0472573	0.209532		0.655	0.746147	0.848428	0.806027	0.187429	-0.107268	-0.150886	-0.0156425
	-0.00586146	-0.206488	0.26853	0.18764	-0.0378117	-0.225596	0.00590265	0.182095		0.770722	0.840786	0.667996	0.908397	0.19859	0.391782	-0.10756	0.473765		0.837537	0.758769	0.926992	0.865459	0.0120855	-0.0704405	-0.0128819	0.223038
	0.0821454	0.26592	0.308034	0.396677	0.244837	0.335029	0.310823	0.432191		0.809168	0.621857	0.839411	0.898367	-0.0223936	0.0138268	0.267793	0.327016		0.851264	0.801908	0.827815	0.857018	0.051003	0.229	0.270606	0.382745
	0.290805	0.398848	0.600567	0.544217	0.102345	-0.554319	0.0967697	0.158597		0.382788	0.554694	0.567434	0.662836	-0.001022	0.0671636	0.214985	0.431846		0.920566	0.817471	0.748546	0.901807	0.0402512	0.0856913	0.176104	0.2978
	0.366013	0.434448	0.660398	0.65372	0.15212	0.374885	0.0468743	0.298892		0.595379	0.391224	0.515081	0.774325	0.137418	-0.0156051	0.0354672	0.223763		0.987154	0.782656	0.659915	0.840969	-0.0588183	0.160883	0.098753	0.350133
	0.34042	0.400401	0.461121	0.595792	-0.0122139	0.42219	0.449636	0.642614		0.672126	0.378093	0.822831	0.780232	0.56404	0.00715717	0.336001	0.332006		0.858683	0.752431	0.655018	0.889432	-0.0636382	0.18157	0.294951	0.165141
	0.191131	0.190617	0.130955	0.220203	-0.80185	-0.790295	-0.614731	-0.135743		0.61082	0.561429	0.517969	0.781332	0.134028	0.241148	0.200441	0.444519		0.850868	0.768873	0.708634	0.930755	0.300795	0.575841	0.333299	0.718678
	0.418486	0.611127	0.421814	0.702593	0.477436	0.70508	0.755611	0.692837		0.414899	0.366022	0.470465	0.825557	-0.0261354	-0.0894189	0.0340672	0.435053		0.927523	0.833987	0.901189	0.852682	0.077452	0.20931	0.208834	0.279854
	0.0314224	0.576847	0.254363	0.792623	-0.531988	-1.2983	-0.568296	-0.340017		0.81013	0.722288	0.904336	0.937883	0.0752487	-0.0327926	0.107021	0.38268		0.77373	0.678925	0.827343	0.882024	0.166259	0.340073	0.32798	0.449316
	0.0702716	0.595099	0.424662	0.489293	-0.129513	-0.0699348	-0.0324037	0.203404		0.610092	0.404428	0.735248	0.883734	0.289335	0.300844	0.367042	0.294354		0.702903	0.711685	0.845269	0.872747	-0.00423044	0.141567	-0.02104	0.218236
	-0.0524939	0.352761	0.37521	0.590096	0.0717679	0.313104	0.223026	0.311797		0.717538	0.721764	0.853012	0.968916	0.2976	0.439637	0.457753	0.353682		0.901163	0.775039	0.904807	0.847729	0.182529	0.173243	0.43347	0.622248
	-0.413046	-0.0307139	0.248943	0.697076	-0.266696	-1.0076	-0.443355	-0.236903		0.593902	0.206858	0.736387	0.801787	-0.538184	-0.023618	-0.211215	0.103528		0.959589	0.788229	0.830307	0.865597	0.365444	0.48123	0.71653	0.675842
	0.257751	0.35627	0.471187	0.658337	-0.0708099	-0.162404	0.0237315	0.226367		0.751393	0.655902	0.86884	0.970868	0.0128368	0.147619	0.151095	0.404378		0.893695	0.837434	0.779234	0.862017	-0.482052	-0.490993	-0.394552	-0.0921394
	-0.0326454	-0.0014723	0.204443	0.323095	-0.156596	0.0849633	-0.0102202	0.205087		0.816697	0.462535	0.807655	0.927353	-0.0374582	0.0705854	0.113947	0.251142		0.936834	0.861161	0.799834	0.899731	0.267451	0.30354	0.226212	0.345782
	0.113769	0.242033	0.402237	0.299486	0.561923	0.387022	0.502367	0.649575		0.758145	0.676679	0.753046	0.877543	0.304996	0.223251	0.256305	0.432282		1.00351	0.813755	0.770999	0.884238	0.0132881	0.170331	0.211807	0.33987
	0.314864	0.488184	0.686975	0.594453	-0.483997	-0.788522	-0.36543	-0.149002		0.811671	0.72625	0.896256	0.956128	0.132572	0.0145445	0.114264	0.380406		0.927421	0.799367	0.8256	0.867824	0.0978054	0.00815067	-0.0367126	0.152939
	0.478849	0.594825	0.819088	0.793174	-0.0965405	-0.0306456	0.0476901	0.221854		0.657309	0.404445	0.876173	0.944484	-0.0151906	-0.203527	-0.255028	0.298721		0.928387	0.794648	0.747684	0.926194	-0.252361	-0.362966	-0.13275	-0.0508807
	0.598565	0.628295	0.980058	0.907061	-0.113204	-0.286171	-0.0247311	0.269489		0.671147	0.667272	0.76204	0.866384	0.18791	0.151783	0.00575961	0.378543		0.911132	0.860363	0.835757	0.862278	0.188211	-0.149745	0.0619118	0.15879
	0.646835	0.709648	0.928455	0.951522	-0.162737	-0.157334	-0.153566	0.0965662		0.91462	0.700494	0.880582	0.966452	0.22221	0.318805	0.42339	0.260321		0.797952	0.701711	0.862927	0.856322	0.0476889	-0.0286136	0.175407	0.167644
	0.521086	0.647197	0.768276	0.895573	0.238588	0.0449796	0.270952	0.40499		0.857566	0.644173	0.888702	0.941122	-0.414099	0.120452	0.0300019	0.0907568		0.612034	0.488677	0.464996	0.632451	0.164035	-0.00372284	0.313883	0.279678
	0.512174	0.552846	0.575821	0.700093	0.0743364	-0.103918	0.0463682	0.059355		0.758994	0.666195	0.822125	0.936362	0.175097	0.0589478	0.159122	0.287393		0.588382	0.761341	0.781536	0.889412	-0.0866084	-0.054307	-0.130648	0.11809
	0.518353	0.711596	0.575312	0.644642	0.129251	0.182478	0.239293	0.0509179		0.827788	0.564427	0.871183	0.927095	-0.322096	-0.723235	-0.93232	-0.0846834		0.743583	0.742622	0.877253	0.880958	0.123583	0.349869	0.408822	0.521622
	0.169283	0.521557	0.498305	0.725746	-0.0889473	0.722208	0.300303	0.285758		0.669856	0.484646	0.630978	0.934949	0.36063	0.267874	0.236139	0.484127		0.840226	0.720106	0.87725	0.872258	-0.0524646	0.33595	0.453356	0.503841
	0.192599	0.474487	0.615201	0.739934	0.053368	0.147134	0.0722459	0.234082		0.869749	0.643569	0.701676	0.902657	-0.064929	-0.464047	0.100949	0.284174		0.918748	0.785822	0.852302	0.910905	0.156705	0.171123	0.168383	0.338964
	0.102096	0.566993	0.474738	0.638127	-0.0853781	-0.175204	-0.15056	0.0924234		0.315104	0.699012	0.55814	0.929824	-0.140937	-0.467456	0.0282318	0.202379		0.933091	0.846308	0.865077	0.837159	0.12883	-0.177439	-0.269278	0.0380699
	-0.113451	0.255231	0.432216	0.677251	-0.105865	-0.130488	-0.254748	0.5072		0.927519	0.794398	0.770685	0.90816	-0.322612	-0.616356	-0.508139	-0.0278411		0.929083	0.908212	0.888172	0.926296	-0.043566	-0.0538246	-0.0262425	0.199269
	0.262098	0.176171	0.501074	0.76703	0.335842	0.700319	0.458027	0.432871		0.876247	0.751251	0.791635	0.97955	-0.0267485	-0.198333	-0.0249531	0.126177		0.899633	0.910072	0.895967	0.946092	0.235154	0.534709	0.497877	0.582827
	0.392653	0.66726	0.416376	0.62511	0.0720693	0.406719	0.246244	0.31057		0.844385	0.472604	0.760618	0.929155	-0.102848	0.338675	0.11278	0.321978		0.952787	0.900275	0.884205	0.854249	-0.0474987	0.34445	0.357668	0.476377
	0.167072	0.313563	0.341558	0.551686	-0.0749905	0.0563689	-0.0100059	0.146019		0.863118	0.671351	0.730799	0.956002	0.0746565	0.187432	0.189189	0.221715		0.95029	0.85614	0.756451	0.776343	-0.108338	0.196655	0.271838	0.361668
	-0.185092	-0.478761	0.171744	0.277149	-0.0781529	-0.0929691	-0.159453	0.0592506		0.830071	0.758084	0.819133	0.854368	-0.212568	-0.186158	-0.232977	0.0495316		0.924303	0.899602	0.793581	0.899265	0.204652	0.298574	0.297862	0.466952
	0.300927	0.475484	0.752815	0.659036	0.138459	0.0964881	0.0371098	0.503304		0.553121	0.714112	0.734788	0.726602	-0.249308	-0.771984	-0.58106	-0.130602		0.892024	0.749021	0.896825	0.876883	0.0881284	0.323605	0.287493	0.440502
	0.238897	0.5484	0.637127	0.781268	0.436438	0.625547	0.46768	0.528966		0.500208	0.581792	0.452032	0.721032	-0.162585	-0.117503	0.132509	0.173004		0.685914	0.601245	0.646648	0.691226	-0.131128	0.0418247	0.324234	-0.0355894
	0.501166	0.584033	0.824814	0.89408	0.0552679	0.429078	0.0925279	0.347284		0.244967	0.431215	0.585173	0.501207	0.491576	0.364774	0.402953	0.53526		0.609175	0.630537	0.723945	0.853145	0.241004	0.564463	0.491836	0.560175
	0.71685	0.672645	0.886611	0.864611	-0.160428	0.0917539	-0.0801162	0.174301		0.664439	0.301577	0.749124	0.673796	0.316759	0.425205	0.351645	0.609113		0.731459	0.785916	0.853038	0.951403	0.435274	0.444165	0.48471	0.459333
	0.656243	0.698301	0.83432	0.914105	0.0332717	-0.0846949	0.0770399	0.179382		0.633617	0.630149	0.680202	0.748159	0.0969169	0.302147	0.173351	0.45386		0.766708	0.752494	0.810948	0.884486	0.173834	0.162638	0.192993	0.295828
	0.635867	0.799231	0.738963	0.938277	-0.102433	0.0291879	-0.0327347	0.0555533		0.437207	0.62906	0.741571	0.770686	0.0598838	0.0889663	0.0856698	0.334636		0.746969	0.702496	0.748321	0.884421	0.0320758	0.00992193	0.203447	0.185492
	0.549011	0.783723	0.805064	0.876429	0.181784	0.177988	0.138579	0.555205		0.280102	0.213876	0.188715	0.705674	0.0482709	-0.0842285	0.0326633	0.269719		0.833501	0.762757	0.822679	0.960615	-0.0130255	0.199961	0.201825	0.326698
	0.146479	0.660571	0.638669	0.80595	0.337142	0.302128	0.256956	0.32809		0.715734	0.640255	0.654198	0.76981	0.234066	0.095255	0.515378	0.615229		0.919456	0.812355	0.921804	0.87558	-0.119937	-0.0468446	-0.0703617	0.240167
	0.288244	0.780886	0.746897	0.812887	0.17111	0.415029	0.260712	0.353888		0.622849	0.641973	0.639911	0.884927	0.281667	0.173924	0.349604	0.740784		0.849821	0.81612	0.860469	0.914277	0.00100755	-0.154116	-0.231738	0.119883
	0.170725	0.778844	0.678773	0.59945	-0.0752692	0.109012	-0.135505	0.173741		0.547437	0.480134	0.447496	0.861785	0.263023	0.427324	0.501065	0.478227		0.832238	0.807639	0.80555	0.875202	0.10904	0.465977	0.464974	0.557729
	0.158525	0.567494	0.299512	0.691841	0.106437	0.235133	0.143202	0.312804		0.77719	0.567341	0.697134	0.925728	0.179147	0.289163	0.319599	0.438056		0.862967	0.84934	0.773693	0.861333	0.196919	0.286814	0.383136	0.512997
	0.0071762	0.173096	0.185375	0.414341	-0.0434458	0.111209	0.069628	0.200341		0.633666	0.728754	0.819186	0.824427	-0.0661877	-0.0392718	0.230047	0.322745		0.774999	0.851324	0.628383	0.742842	0.298708	-0.0232875	0.192437	0.345466
	-0.295552	-0.915451	0.040611	0.0955908	-0.117091	0.114635	0.00652839	0.161962		-0.0712128	-0.314343	-0.0954046	0.352109	-0.355476	-0.148574	0.133407	0.057387		0.952722	0.915519	0.774959	0.907771	0.271035	0.374004	0.266332	0.467187
	-0.222342	-0.0845769	0.0760886	-0.376593	0.169306	0.0702942	0.165558	0.432865		0.653219	0.65685	0.739443	0.755688	0.461733	0.321815	-0.127892	0.349245		0.907605	0.821167	0.929205	0.831313	0.381033	0.204485	0.519537	0.576509
	0.0138229	0.174486	0.461599	0.339597	0.329808	0.505096	0.452805	0.413881		0.688613	0.551652	0.818502	0.739652	0.221845	0.190253	0.0789488	0.44484		0.763261	0.736185	0.825035	0.788562	-0.0762332	0.327318	0.46706	0.404769
	0.203907	0.0415299	0.65683	0.716866	0.123018	0.523852	0.32508	0.248191		0.673173	-0.0564694	-0.0333464	0.707384	0.0764096	0.145663	0.0968327	0.329407		0.547584	0.605436	0.744352	0.889487	0.017002	0.474238	0.713956	0.573371
	0.502287	0.399661	0.815545	0.868573	-0.0496798	0.222198	-0.0160543	0.104079		-0.0641168	-0.36132	-0.325699	0.278307	0.271962	0.0532901	-0.160374	0.196246		0.604754	0.63577	0.703699	0.84109	-0.0182712	0.364613	0.531847	0.599188
	0.675139	0.760906	0.912758	0.897603	0.0573536	0.102599	0.173581	0.297008		0.459723	0.347767	0.496901	0.571038	0.299571	0.18059	0.392792	0.395101		0.552053	0.624301	0.709491	0.763389	0.0847449	0.665104	0.622659	0.723144
	0.677948	0.813878	0.85957	0.956101	-0.220377	-0.0397358	-0.0938624	-0.00315578		0.618011	0.552147	0.756514	0.829602	0.234486	0.0311943	0.347141	0.302764		0.565759	0.614606	0.672863	0.876414	0.15627	0.460148	0.453269	0.661034
	0.640681	0.846217	0.729639	0.9395	0.0140916	0.212716	0.0775381	0.347936		0.564789	0.487127	0.660883	0.868946	0.35462	0.3577	0.75515	0.505185		0.625801	0.716231	0.716334	0.93505	0.215839	0.493548	0.452548	0.606678
	0.532937	0.751722	0.76728	0.936253	0.292941	-0.242628	0.187639	0.486804		0.590787	0.502318	0.531053	0.694306	-0.128604	-0.101443	0.118186	0.279579		0.72006	0.743161	0.7234	0.907759	0.105464	0.255805	0.053223	0.339065
	0.371845	0.796223	0.666133	0.862078	-0.225437	-0.11765	-0.0202554	0.0947092		0.551093	0.318045	0.344074	0.68427	-0.316691	0.417039	-0.332163	0.627034		0.738546	0.712191	0.688754	0.846589	-0.07226	-0.200364	-0.210844	0.209331
	0.311421	0.872775	0.713279	0.83056	-0.157999	-0.132946	0.176927	0.0633169		0.626382	0.587779	0.507391	0.725723	0.126985	0.203708	0.0536789	0.263326		0.775722	0.688117	0.624287	0.828672	0.0275846	-0.295707	-0.325867	0.0677041
	0.345635	-0.0708238	0.111783	0.135668	-0.142152	0.038338	0.148252	0.323262		0.669817	0.433054	0.772309	0.782988	0.0236307	0.229893	0.334148	0.392393		0.766807	0.770935	0.690845	0.913523	-0.212253	-0.244487	-0.386195	0.104763
	0.124728	0.437715	0.303486	0.466188	-0.113284	0.252572	0.179631	0.229121		0.372075	0.626634	0.63272	0.532571	0.141209	0.0973691	0.147886	0.377428		0.696897	0.785507	0.683542	0.872356	-0.0920914	0.00578457	-0.0266429	0.339539
	0.334996	0.563985	0.447784	0.310677	-0.173835	0.183894	0.0229345	0.0899483		-0.169575	0.157101	-0.160024	0.308419	-0.00116758	-0.300812	-0.402794	0.272697		0.821885	0.902955	0.794066	0.929946	-0.575296	-0.568307	-0.502081	-0.170425
	0.168652	0.544468	0.664735	0.563557	-0.0432073	0.0256438	0.104228	0.155119		0.238247	0.326436	0.525149	0.703002	0.354259	0.390999	0.0719522	0.616735		0.886293	0.859388	0.930543	0.860435	0.0123034	-0.226618	-0.24609	0.192544
	0.392291	0.470891	0.86776	0.831215	0.00538737	0.300638	0.164638	0.287323		0.381115	0.599556	0.772441	0.735283	0.124071	0.190461	0.348284	0.191943		0.848891	0.687914	0.899044	0.8852	0.0754214	-0.145868	-0.249445	0.178705
	0.59003	0.567666	0.878658	0.908308	0.377329	0.670098	0.437814	0.553843		0.543832	0.956022	0.607069	0.289945	0.0744034	-0.135162	0.0475082	0.556336		0.446427	0.446979	0.773617	0.921975	-0.0849317	-0.0724681	-0.155935	0.219023
	0.745925	0.70007	0.965483	0.915878	-0.106789	-0.112816	0.121608	0.477504		0.229741	0.369656	0.256152	0.394164	0.15938	-0.167778	0.15178	0.238911		0.562478	0.564568	0.739929	0.862782	0.0500046	0.23236	0.045409	0.340587
	0.703566	0.727346	0.841504	0.883234	-0.381062	-0.527494	-0.587766	0.150869		0.252534	0.262698	0.46731	0.635217	-0.0833044	-0.0211246	-0.157315	0.29467		0.547231	0.539865	0.666018	0.754268	-0.311209	0.00726173	-0.0793666	-0.00659921
	0.668908	0.796169	0.661069	0.796902	-0.277707	-0.10792	-0.0854174	-0.0222675		0.370564	0.406834	0.727653	0.842579	-0.0743514	-0.00756956	-0.280382	0.240605		0.421997	0.453754	0.617122	0.738376	-0.0644099	0.0369169	0.07179	0.232716
	0.549056	0.696394	0.65377	0.830653	0.113041	0.396624	0.375588	0.252417		0.372847	0.758491	0.699186	0.468601	-0.154444	-0.0171771	-0.0764846	0.0659239		0.405794	0.487461	0.535901	0.804263	0.0435953	0.0119966	-0.027268	0.269103
	0.327131	0.684088	0.539841	0.861806	0.0606862	0.189581	0.304719	0.256572		0.655622	0.494152	0.563032	0.884141	0.134626	0.457118	0.438409	0.309863		0.530276	0.633113	0.69216	0.857927	0.0599825	0.0778504	0.0360224	0.276893
	0.331843	0.366518	0.305377	0.42041	0.165656	0.12062	0.105655	0.207509		0.780991	0.703854	0.656337	0.913841	0.0732064	0.187046	0.0124676	0.178206		0.67167	0.716485	0.815117	0.94846	0.23354	0.242866	0.1374	0.393823
	0.191668	0.439791	0.310408	0.463656	-0.260396	0.338419	0.0258451	0.0905351		0.652123	0.598884	0.759961	0.814692	-0.39356	-0.462882	-0.18885	-0.128446		0.719848	0.731305	0.723028	0.884146	0.167274	0.335568	0.304835	0.404319
	0.16319	-0.384306	-0.0498537	0.191787	-0.229399	0.268244	-0.0302262	-0.0565651		0.747358	0.723406	0.904899	0.876394	-0.284034	-0.543275	-0.373663	-0.00172925		0.782887	0.755244	0.61454	0.899579	0.131513	0.168881	0.18749	0.355934
	0.284005	0.677769	0.547171	0.666577	0.0672026	0.258785	0.0595447	0.151098		0.752114	0.586527	0.819929	0.925817	-0.101522	0.0285386	0.0484991	0.407577		0.738794	0.813576	0.726763	0.932397	0.277573	0.271699	0.232617	0.384735
	0.376811	0.806741	0.944581	0.84665	0.447547	0.684016	0.403722	0.561055		0.41731	0.548289	0.456619	0.686006	0.0650583	0.147341	0.46473	0.111532		0.713457	0.888344	0.763278	0.890115	0.173608	0.235695	0.280637	0.36184
	0.481843	0.643002	0.928074	0.887365	-0.352035	0.544752	0.0773452	-0.0728097		0.348107	0.192771	0.359068	0.766438	0.0995363	0.320005	0.657296	-0.0336945		0.79741	0.928804	0.873075	0.88408	0.129573	0.275123	0.284635	0.355265
	0.672626	0.641493	0.865347	0.914796	-0.488453	-0.478193	-0.306353	-0.0359646		0.110282	-0.0387034	0.260758	0.542087	0.156247	0.156885	0.211913	0.503375		0.867719	0.835557	0.913723	0.800728	-0.0290048	0.132812	0.297835	0.240363
	0.807326	0.782124	0.900714	0.944231	-0.320506	-0.805503	0.00200836	0.130356		0.214876	0.136211	0.413627	0.554473	0.24229	0.224218	0.197427	0.380478		0.678106	0.602213	0.928104	0.835547	-0.143457	-0.113617	-0.0321259	0.160445
	0.76219	0.811502	0.837458	0.894521	-0.250956	-0.106242	-0.00776148	0.120898		0.659825	0.460311	0.630357	0.875165	0.299902	0.106957	0.102652	0.31906		0.503067	0.518139	0.59319	0.838598	0.111522	0.190652	0.386199	0.310498
	0.755895	0.74641	0.789375	0.838795	-0.157044	-0.492483	-0.248401	0.151164		0.721669	0.588246	0.641719	0.789577	-0.296401	-0.0873535	0.0666203	0.506191		0.448372	0.553257	0.70517	0.829823	0.173808	0.0197762	0.161224	0.0799085
	0.562437	0.689467	0.726824	0.930552	-0.0196946	0.092302	0.158545	0.306674		0.547984	0.473388	0.703192	0.748613	-0.307696	0.165216	0.15618	0.269688		0.487992	0.546195	0.609852	0.822957	0.218863	0.0267426	0.261038	0.219872
	0.221751	0.524184	0.386732	0.905507	0.117158	0.674427	0.274513	0.366766		0.677189	0.634394	0.916026	0.867933	0.0121278	0.153229	0.226193	0.0922516		0.434408	0.416004	0.552738	0.710974	0.0633279	0.0531832	0.253172	0.109529
	0.716734	0.497929	0.378052	0.542441	0.586072	0.356759	0.652705	0.630482		0.720109	0.567954	0.807933	0.940212	0.240318	0.211588	0.162843	0.444358		0.40628	0.401361	0.59094	0.76384	-0.42299	-0.507454	-0.0549237	-0.15468
	-0.0746811	0.0444711	-0.0633104	0.261913	0.933642	0.400509	0.411653	0.566599		0.302133	0.432805	0.570096	0.772006	0.20916	0.11079	0.252983	0.438372		0.486748	0.401828	0.568054	0.760723	0.00951995	0.108761	0.298862	0.287216
	0.410394	0.411391	0.76085	0.789805	-0.625463	0.371101	-0.318237	-0.865793		0.318802	0.202315	0.493478	0.576582	-0.0743748	-0.0489744	0.15349	0.167897		0.559412	0.627849	0.788557	0.873587	-0.0101128	-0.126468	0.183974	0.254333
	0.51358	0.794052	0.951214	0.929497	-0.331078	0.416735	-0.00570039	0.0547931		0.398679	0.297257	0.460598	0.719994	-0.166837	-0.0368254	0.214873	-0.380695		0.680256	0.773651	0.882324	0.96407	0.32618	0.313223	0.420995	0.482515
	0.537043	0.807628	0.950032	0.892629	-0.747726	-1.28749	-0.821821	-0.517618		0.0609536	0.0783807	0.146661	0.592714	0.0376892	0.188724	0.185253	0.230041		0.658343	0.777243	0.771917	0.915619	0.0316707	-0.213975	-0.352899	0.0853396
	0.669652	0.648035	0.832313	0.956424	-0.248585	-0.615098	0.00206223	0.114173		0.173215	0.253282	0.308803	0.575759	0.324483	0.0990591	0.425276	0.107045		0.641069	0.753287	0.655366	0.870171	0.106677	0.0510492	0.249996	0.383542
	0.766508	0.829699	0.82671	0.951671	-0.265645	-0.19175	-0.0762367	0.0762948		0.493151	0.443426	0.557351	0.800793	0.00815379	0.252932	0.122964	0.597367		0.668071	0.789717	0.779298	0.949469	0.0950654	0.213991	0.174859	0.300027
	0.85269	0.88714	0.888556	0.949956	-0.0686141	-0.352312	-0.165859	0.153624		0.418761	0.452396	0.467247	0.637435	0.137015	0.140756	0.194809	0.340069		0.679583	0.893355	0.809798	0.875505	0.0925068	-0.0494397	-0.0994454	0.299062
	0.924363	0.693095	0.941714	0.898757	0.158221	0.245617	0.376182	0.445187		0.300964	0.367925	0.516705	0.640514	0.312997	0.122509	0.261544	0.121359		0.753007	0.931488	0.94126	0.88312	0.159388	0.351721	0.357195	0.462063
	0.606901	0.714163	0.704316	0.931475	-0.0554088	0.702563	0.218756	0.175564		0.577272	0.483289	0.671398	0.884788	-0.172312	0.0083369	0.0756618	0.260351		0.852936	0.934907	0.905918	0.835982	0.0939605	0.37254	0.310188	0.424207
	0.606224	0.537477	0.41141	0.464656	0.473233	0.73911	0.47573	0.381414		0.589419	0.405291	0.639398	0.830509	0.162992	0.324327	0.521116	0.429295		0.517031	0.539509	0.865143	0.774918	0.116025	0.650011	0.508792	0.508306
	-0.0267473	-0.108031	0.0523018	0.242031	0.221625	0.244761	0.247055	0.622093		0.402262	0.236714	0.698346	0.618726	0.223508	0.28136	0.414993	0.0963902		0.541568	0.374108	0.712094	0.645465	0.124462	0.0671327	0.135765	0.418636
	0.451305	0.349286	0.875569	0.675017	0.248391	0.468995	0.556686	0.469647		0.553156	0.49096	0.449174	0.636192	-0.0497644	-0.238109	-0.519292	0.537653		0.567127	0.57444	0.674578	0.859363	-0.0779851	-0.108049	-0.21107	0.234675
	0.404846	0.833962	0.990244	0.740205	-0.180272	0.527395	0.119903	-0.138646		0.521686	0.284765	0.525029	0.676234	0.0390009	-0.231788	-0.0640509	0.20128		0.507865	0.581738	0.656153	0.770274	0.235896	0.22374	0.0786381	0.48105
	0.56032	0.75853	0.740101	0.942259	-0.338743	0.235186	0.137704	-0.0120794		0.19116	0.217867	0.306605	0.28799	0.0201168	-0.0968667	0.0379121	0.134054		0.520702	0.618089	0.651422	0.80111	-0.17363	-0.24524	0.0530155	0.0549712
	0.724081	0.812168	0.718054	0.914011	-0.0328503	-0.549401	0.0755077	0.133458		0.324529	0.419757	0.616558	0.665903	-0.265502	0.139823	-0.0119121	0.146717		0.433231	0.439	0.594393	0.752326	0.113515	-0.330723	-0.117487	0.415466
	0.859033	0.95714	0.857173	0.922894	-0.0709486	-0.139241	0.107802	0.0801366		0.189068	-0.0336486	0.33427	0.715294	0.126038	0.307287	0.257845	0.121384		0.511963	0.489094	0.647685	0.833651	0.12495	-0.0149258	0.294647	0.503726
	0.947784	0.779685	0.888032	0.92156	-0.0373535	-0.350578	-0.00764588	0.256872		0.133601	-0.0661877	0.340955	0.599401	0.142644	0.304281	0.24997	0.174503		0.65678	0.604049	0.864132	0.888698	-0.248615	-0.220999	-0.0138503	0.287434
	0.658655	0.699587	0.768802	0.918747	0.165733	0.329763	0.511124	0.567756		0.672733	0.539456	0.368029	0.701331	0.361229	-0.0129557	0.206551	0.504696		0.588965	0.73468	0.891488	0.894165	0.0916299	0.195171	0.285841	0.440555
	0.456419	0.560904	0.30688	0.386844	-0.160093	0.485591	0.0629656	0.159698		0.663049	0.538179	0.563095	0.739387	0.217332	0.132551	0.253698	0.695567		0.609751	0.736684	0.622447	0.904431	0.111705	0.282618	0.375968	0.45012
	-0.119357	-0.260415	-0.0545989	0.0353145	-0.101774	0.145376	-0.249016	0.152113		0.473175	0.259714	0.452916	0.795934	-0.00825807	-0.0653283	0.0455758	0.601064		0.568557	0.670618	0.625908	0.891339	0.0913237	0.165898	0.331771	0.341671
	-0.0300173	0.793061	0.959285	0.629554	-0.107277	0.631443	0.140542	0.121565		0.660208	0.505356	0.468658	0.66755	-0.301165	0.156388	-0.199269	0.488539		0.559938	0.559097	0.662007	0.892558	0.194889	0.0261395	-0.0994046	0.278743
	0.411169	0.77169	0.735841	0.931754	-1.05693	0.0177952	-0.36345	-0.459766		0.442039	0.388531	0.558294	0.729048	0.164484	0.159989	0.328515	0.418658		0.549708	0.617976	0.729285	0.897994	-0.142232	-0.108712	0.160125	-0.00398911
	0.753376	0.837305	0.715718	0.939974	0.0875259	-0.220559	0.177895	0.314439		0.128588	-0.310646	0.089548	0.665832	0.143063	-0.0962721	0.254028	0.27973		0.621195	0.924058	0.865045	0.845087	0.247098	0.199906	-0.0565576	0.299176
	0.903486	0.985493	0.835794	0.853927	-0.180739	0.0835061	0.128004	0.080632		-0.113412	0.359742	-0.0371683	0.627692	0.198489	-0.31997	0.0696166	0.0882183		0.755266	0.945744	0.963595	0.865933	-0.350796	-0.0246859	0.377996	0.0427066
	0.970032	0.866009	0.883675	0.916846	0.277138	0.104396	0.353912	0.502795		0.104375	0.839696	0.298526	0.705861	0.113884	0.767686	0.622511	0.280033		0.804681	0.887315	0.861027	0.858426	0.0588482	0.361785	0.489776	0.490689
	0.654076	0.665307	0.767358	0.831845	0.409603	0.515774	0.629432	0.631054		0.0262898	0.245365	0.363432	0.600632	0.116725	0.373288	0.415228	0.145845		0.471559	0.573905	0.689835	0.728471	0.0486853	0.0924148	0.262287	0.272997
	0.346961	0.419374	0.0463973	0.285684	0.0689801	0.329828	-0.124795	0.0659954		0.0590222	0.451575	0.47019	0.668788	0.110053	-0.0523941	0.124637	0.409571		0.585312	0.531774	0.645701	0.6599	0.141878	0.341597	0.483416	0.455441
	-0.0474622	-0.798236	-0.346443	-0.146264	-0.169593	0.560824	-0.0114446	0.125672		0.398787	0.534756	0.479641	0.716236	0.0749478	0.144558	0.281191	0.516084		0.633952	0.684419	0.748015	0.815964	-0.0778854	0.238207	0.334091	0.465497
	0.266874	0.722009	0.735469	0.935155	-1.39089	-0.222994	-0.490091	-0.667755		-0.0674305	0.062299	0.371893	0.622106	-0.105088	-0.22306	0.0719758	0.297756		0.479461	0.678477	0.619863	0.686064	0.0897727	0.145985	0.231294	0.395915
	0.679699	0.830198	0.777424	0.970753	0.429533	0.12202	0.362423	0.477308		0.346284	0.221812	0.66322	0.596461	0.126633	0.146863	0.435836	0.266106		0.506776	0.569332	0.609335	0.740725	-0.00170259	0.197204	0.3358	0.309794
	0.852554	0.92436	0.839225	0.850931	-0.271963	-0.0385057	-0.0664897	0.0483192		0.442478	0.385367	0.551519	0.75717	-0.105173	0.285302	0.0680016	0.479095		0.468118	0.423114	0.655852	0.753483	0.0586349	0.252412	0.342372	0.410424
	0.90478	0.845514	0.951914	0.901546	0.132578	0.402207	0.0203478	0.358046		0.397417	0.496182	0.524807	0.832313	0.0280599	0.390647	0.201515	0.389573		0.545244	0.517399	0.632807	0.818261	0.0823966	0.213406	0.295036	0.406036
	0.439886	0.650533	0.776278	0.723364	-0.267189	0.556902	-0.0863624	0.101384		0.10722	0.255173	0.303347	0.591862	0.154609	-0.0165587	0.228851	0.303102		0.539651	0.623067	0.722681	0.847053	0.0132572	0.129463	0.211023	0.334869
	0.402086	0.304033	0.0377731	0.4249	-0.507932	0.0889363	-0.0753986	-0.256801		-0.152144	0.351841	0.514878	0.512348	-0.0811743	-0.376838	-0.155239	0.137261		0.492301	0.585217	0.685518	0.784536	0.0709865	0.214974	0.19402	0.33006
	0.189848	-0.52194	-0.0454642	-0.0660316	0.294369	0.644089	0.250065	0.617622		0.543058	0.482573	0.498768	0.782085	0.354052	0.73278	0.556591	0.471327		0.331369	0.406339	0.386549	0.6383	0.0738844	0.215177	0.270545	0.330339
	0.147067	0.724088	0.728415	0.917863	0.419104	0.706905	0.145918	0.494073		0.316503	0.141434	0.468347	0.744154	0.0329873	0.0462215	-0.178833	0.400745		0.21946	0.181597	0.326788	0.53988	0.0618362	0.218347	0.235264	0.345119
	0.599917	0.782721	0.7755	0.967694	0.132427	0.35459	0.0542424	0.357817		0.313748	0.755001	0.838791	0.508559	-0.198604	-0.365029	-0.546472	0.204394		0.131456	-0.217201	0.179266	0.631653	0.050252	0.189906	0.150857	0.325608
	0.832769	0.925554	0.835687	0.918082	-0.0628142	0.552925	0.101577	0.23997		0.463858	0.0628611	0.69957	0.849552	0.241273	0.475263	0.411947	0.254864		0.29831	0.285992	0.572029	0.858913	-0.0831631	0.115846	0.186868	0.349455
	0.86167	0.878369	0.876968	0.886259	-0.0594822	0.239755	0.0426141	0.047589		0.715347	0.615904	0.797359	0.91239	-0.0655594	0.58632	0.204806	-0.0215944		0.431475	0.842104	0.844287	0.915379	0.13728	0.178547	0.127184	0.369785
	0.539962	0.689232	0.86946	0.889365	0.0747452	0.647129	0.210612	0.382186		0.218576	0.398881	0.512024	0.590059	-0.0577895	-0.010246	0.0538561	0.446636		0.742624	0.916543	0.944171	0.905222	0.0911727	0.149097	0.171414	0.333596
	0.284892	-0.11356	-0.15868	0.345503	-0.29385	-0.0295632	-0.0523517	-0.0571493		0.469075	0.509778	0.54015	0.84413	0.079751	0.256095	0.30162	0.386039		0.692698	0.743159	0.834407	0.874089	-0.0155968	0.132946	0.192346	0.303799
	0.243362	-0.302028	0.117934	0.0588853	-0.263788	0.256194	-0.114656	0.0665405		0.442256	0.381312	0.716676	0.917665	0.127477	-0.00550963	0.163033	0.224733		0.318041	0.383582	0.490008	0.598482	0.0677859	0.262037	0.0847069	0.423469
	0.489774	0.462677	0.513145	0.431316	-0.0684546	0.240115	0.0361743	0.258131		0.509736	0.624904	0.749214	0.702733	-0.468061	-0.403307	-0.465491	0.202359		0.474875	0.506831	0.5277	0.60967	0.0482656	0.105563	0.323317	0.269069
	0.141135	0.709044	0.840076	0.800975	-0.0235926	0.331147	0.115896	0.310169		0.56442	0.216013	0.661312	0.720175	0.00963561	-0.188221	0.0797384	0.396578		0.561513	0.698501	0.730681	0.851686	-0.0425751	0.139158	0.198896	0.259351
	0.567612	0.788736	0.762042	0.921352	-0.173941	0.185866	0.103738	0.181436		0.772298	0.873597	0.893252	0.92173	0.0625037	0.159946	0.300677	0.481475		0.455962	0.67907	0.663111	0.778239	-0.034896	0.0963387	-0.00633464	0.233493
	0.754139	0.869054	0.787263	0.959705	-0.185258	0.129028	-0.0809724	0.156982		0.567798	0.628273	0.77515	0.837543	0.0544808	0.106965	0.278991	0.327693		0.519719	0.555084	0.643809	0.772847	0.0698676	0.0838861	0.130229	0.281511
	0.646564	0.839505	0.841959	0.830197	-0.0026808	0.0794779	0.0908797	0.336368		0.234791	0.0389295	0.284059	0.410738	0.0191047	0.138432	0.134207	0.0436379		0.400374	0.308812	0.616507	0.689838	0.154117	0.238907	0.279297	0.328246
	0.710242	0.764207	0.808564	0.908905	-0.2205	-0.115188	0.0308599	0.113346		0.448712	0.738048	0.47684	0.59822	0.12618	0.571044	0.16553	0.179322		0.227699	0.160524	0.403553	0.624888	-0.259371	-0.149348	0.0605232	0.026101
	0.686693	0.453024	0.740318	0.730136	0.0296278	0.281944	0.0243183	0.214712		0.420775	0.592523	0.76978	0.799421	0.0306364	-0.0618424	-0.0961734	0.345951		0.328942	0.387602	0.568791	0.744445	0.11922	0.299533	0.342692	0.360664
	0.27639	-0.279392	-0.219589	0.354195	0.0393587	-0.0488451	0.12925	0.397445		0.72839	0.707873	0.75103	0.852257	-0.138515	-0.0457	-0.155251	0.1928		0.66732	0.824581	0.871662	0.899187	0.0743373	0.146863	0.187785	0.266908
	0.427765	-0.315454	0.21597	0.298793	-0.12459	-0.164069	0.00259891	0.225772		0.676994	0.322639	0.645367	0.840757	0.380544	0.652596	0.416692	0.0415557		0.678385	0.686514	0.813387	0.839284	0.0109857	0.103806	0.0587459	0.266427
	0.0672282	0.662716	0.691294	0.56321	0.0286194	-0.834284	-0.0944465	-0.0663232		0.706151	0.585975	0.790521	0.869131	0.0951733	-0.0261146	0.122244	0.324413		0.0906455	-0.0117879	0.277992	0.395119	0.0278533	0.198293	0.17341	0.276945
	0.55635	0.836965	0.710377	0.875912	0.0748169	-0.0186042	0.144531	0.284267		0.710782	0.716768	0.823259	0.873483	-0.392155	-0.459819	-0.614152	0.0575354		0.429368	0.628836	0.664239	0.891336	0.106533	-0.0299116	-0.0672306	0.180825
	0.648256	0.861438	0.718775	0.904257	0.161741	0.119738	0.19794	0.296419		0.503481	0.437222	0.623063	0.522398	0.223705	0.217404	0.254601	0.367594		0.421486	0.67179	0.67451	0.838126	0.144451	0.347268	0.293176	0.448928
	0.450602	0.827627	0.73637	0.772481	0.381904	-0.0535857	0.24046	0.343259		0.571081	0.766066	0.702143	0.711125	0.0781955	0.236203	0.286591	0.338647		0.421283	0.592493	0.668584	0.811909	0.0451682	0.216734	0.25395	0.204474
	0.736517	0.822388	0.827414	0.902537	0.408495	0.386689	0.345975	0.395503		0.261141	0.732888	0.78543	0.660762	0.39069	0.152242	0.243704	0.291421		0.270012	0.246345	0.587484	0.753534	0.00817973	0.206166	0.111277	0.214727
	0.704308	0.507684	0.672581	0.739564	-0.0904437	0.597784	0.188153	0.378759		0.768202	0.760493	0.899425	0.926933	0.389544	0.348365	0.0892564	0.54911		0.187518	0.213408	0.414704	0.577558	0.27031	0.168287	0.0628706	0.379434
	0.125297	-0.302673	-0.488254	0.353704	-0.215609	0.0965758	-0.390043	0.0190084		0.67912	0.528145	0.814114	0.977605	0.0593467	0.20896	0.140784	0.48097		0.46287	0.533504	0.676688	0.732811	0.01371	0.392406	0.278657	0.342192
	0.484983	-0.42017	0.0113235	0.309678	0.472129	0.787717	0.594556	0.481632		0.627298	0.666175	0.755904	0.877412	0.00657173	0.0866044	0.146326	0.257424		0.603389	0.589911	0.733302	0.831579	0.0908568	0.181106	0.394609	0.203206
	0.58043	0.870576	0.721639	0.865013	0.206241	0.370337	0.118236	0.398125		0.721659	0.794343	0.865224	0.878787	0.155336	0.0776219	0.120638	0.406973		0.292594	0.326972	0.434011	0.619488	0.176065	0.113942	0.368654	0.291255
	0.192439	0.860536	0.648092	0.485403	0.0380538	0.328264	-0.0565588	0.302662		0.549158	0.576438	0.794121	0.712301	0.0896033	0.107352	0.147831	0.386622		0.204189	0.352152	0.182033	0.236712	0.20866	0.44591	0.56262	0.450321
	0.518935	0.813261	0.622127	0.832847	0.56631	0.599876	0.360326	0.676257		0.663701	0.737891	0.757654	0.765396	-0.391306	0.175114	-0.299944	0.297175		0.307883	0.563438	0.579084	0.894399	0.378739	0.400088	0.482345	0.341362
	0.535057	0.761852	0.626923	0.879966	0.166788	0.326128	0.160748	0.271647		0.388962	0.829244	0.759434	0.859536	0.0544667	0.116264	0.227105	0.214842		0.425785	0.625813	0.604155	0.800894	0.0437322	-0.0372353	-0.0695809	0.101484
	0.198845	0.685424	0.46001	0.841122	0.133193	0.263785	-0.0311996	0.241452		0.358409	0.453277	0.476321	0.672707	-0.37065	-0.498704	-0.406817	0.0829217		0.436844	0.612564	0.683568	0.899118	0.00664671	0.0543913	-0.0966586	0.208313
	0.357485	0.740267	0.832846	0.966088	0.489365	0.553645	0.558906	0.389981		0.526423	0.440064	0.664409	0.700476	0.391226	0.138683	0.226221	0.291785		0.389167	0.424306	0.658735	0.947518	0.0170738	0.111738	0.0551459	0.199878
	0.650122	0.530556	0.734491	0.956721	0.305037	0.425342	0.250275	0.386323		0.53985	0.528634	0.645502	0.834966	0.140402	0.0729944	0.110853	0.14703		0.328881	0.435304	0.51509	0.692985	0.10911	0.189851	-0.0722751	0.191487
	0.504148	-0.0552278	0.0887234	0.555306	0.0307563	0.112012	-0.0776304	0.0451953		0.659061	0.713653	0.771497	0.857575	0.309354	0.0577903	0.0562682	0.391377		0.321778	0.47473	0.629106	0.672073	0.126683	-0.35068	0.00637206	0.0381185
	0.2739	0.844881	0.74088	0.361095	0.313472	0.27399	0.161448	0.405552		0.790316	0.811851	0.880532	0.963704	0.0708362	0.203559	0.310939	0.378262		0.243372	0.330382	0.494432	0.631533	0.20014	0.347091	0.383968	0.358318
	0.281677	0.574838	0.383024	0.603994	0.422165	0.377893	0.446615	0.429095		0.516084	0.532719	0.874353	0.800354	0.0893856	0.203415	0.280865	0.418623		0.410694	0.548862	0.705067	0.911047	-0.06807	-0.0804374	-0.118613	-0.0636048
	0.265957	0.567999	0.612021	0.895854	0.294634	0.450456	0.385887	0.401613		0.663987	0.713643	0.760025	0.736254	-0.195743	-0.0303727	0.124136	0.125579		0.483135	0.549786	0.691735	0.873415	-0.152178	-0.106517	-0.0565398	0.147767
	0.50484	0.874896	0.843197	0.991534	-0.0999257	0.0334897	-0.187589	0.0734551		0.365649	0.651738	0.834945	0.842953	-0.207303	-0.0342407	0.204694	-0.291047		0.432659	0.687226	0.771073	0.909966	0.0407924	0.0998077	0.213291	0.276198
	0.415441	0.821324	0.847473	0.988856	0.00550385	0.161186	0.00870716	0.130789		0.474789	0.463906	0.664461	0.546918	0.254232	0.471208	0.598393	0.277295		0.32372	0.546935	0.679997	0.922919	0.0643487	0.0907334	0.0562381	0.137939
	0.635198	0.579326	0.700893	0.968654	0.22751	0.360347	0.324588	0.465872		0.574275	0.715502	0.779379	0.847895	0.166913	0.271347	0.287453	0.34756		0.226795	0.33626	0.46711	0.727019	0.181683	0.286634	0.319364	0.376248
	0.576097	-0.0378902	0.0210993	0.584942	0.0425059	0.393706	0.308958	0.260656		0.758215	0.810286	0.68193	0.971943	0.126941	0.152093	0.173463	0.274773		0.441932	0.32389	0.561235	0.377684	0.113682	-0.0146063	0.00329666	0.161598
	0.692181	0.962574	0.758589	0.825169	0.340214	0.25389	0.3981	0.460829		0.704162	0.713153	0.837225	0.828198	-0.00167319	-0.0507704	0.0505708	0.284027		0.418768	0.579219	0.664814	0.856416	0.0361824	-0.00256553	0.0795805	0.375197
	0.239825	0.734039	0.685031	0.242959	-0.0924612	0.248349	0.198595	0.199636		0.430836	0.461488	0.771446	0.771792	0.0343774	-0.175957	-0.122408	0.174796		0.394929	0.591228	0.757804	0.947334	0.0693491	0.177153	0.129131	0.306633
	-0.115236	0.217958	0.000408578	0.0491059	-0.371573	-0.0493921	-0.208862	0.0101128		0.660729	0.735888	0.613342	0.712625	0.174969	-0.0114727	-0.053121	0.44927		0.369659	0.696269	0.84261	0.914476	-0.00135441	-0.0559117	-0.0732419	0.116268
	0.140881	0.46337	0.584218	0.774114	0.252943	0.326517	0.288951	0.446988		0.175036	0.36461	0.631066	0.738034	0.0119391	0.105886	0.209397	0.449632		0.419598	0.641787	0.757493	0.953256	0.113084	-0.0930002	-0.150977	0.0710446
	0.510754	0.880007	0.916285	0.965012	0.226964	0.1485	0.398485	0.465486		0.670925	0.458493	0.75589	0.622587	0.119175	0.0456175	0.257218	0.266523		0.190874	0.398822	0.56645	0.821123	0.035877	0.195283	-0.100202	0.175288
	0.659892	0.846745	0.782373	0.942544	-0.417303	-0.0628629	-0.256452	0.132243		0.512143	0.677281	0.810238	0.849153	0.178622	0.389848	0.407297	0.234559		0.18592	0.176609	0.510198	0.441563	0.00576235	0.0111229	0.167682	0.267805
	0.646021	0.60353	0.644378	0.926402	-0.674547	-0.309194	-0.309539	0.0606107		0.533535	0.68172	0.627987	0.884449	0.152561	0.228248	0.335074	0.335038		-0.0618402	-0.00238371	0.0635846	0.562181	0.0321671	0.131032	0.0581974	0.210567
	0.582712	-0.191417	0.206118	0.748783	-0.0176924	0.474535	0.197893	0.183676		0.705627	0.642832	0.810316	0.800012	0.0388158	-0.0702651	0.165743	0.327125		0.19755	0.472145	0.686975	0.882921	0.159898	0.273875	0.272472	0.162861
	0.815975	0.814522	0.762796	0.74803	0.098482	0.406349	0.317641	0.0148608		0.751098	0.408234	0.888681	0.736998	0.105621	0.345962	0.452795	-0.0339376		0.313302	0.57939	0.815365	0.862539	0.140523	0.34696	0.178855	0.25802
	0.320271	0.569874	0.588975	0.2579	0.293883	0.0294357	0.324123	0.470482		0.463385	0.958131	0.462773	0.611802	-0.130156	0.387527	0.918932	-0.101791		0.488567	0.7057	0.815812	0.926487	-0.00727703	0.332324	0.228859	0.289933
	0.0414478	0.260107	0.0837	-0.00480499	-0.0696858	0.229096	0.237976	0.151736		0.341167	0.584568	0.655069	0.393088	0.141742	0.111958	0.436494	0.194118		0.201086	0.394549	0.606311	0.932303	0.000953624	0.186896	0.105182	0.190102
	0.261898	0.494319	0.523274	0.746743	0.110264	0.443519	0.141308	0.22094		0.528568	0.436814	0.753073	0.734668	-0.0905828	0.183149	0.226194	0.235261		0.225792	0.381556	0.582372	0.687166	-0.00215161	0.163613	-0.0638064	0.0876099
	0.483584	0.671569	0.828339	0.935287	0.480392	0.420117	0.418388	0.511107		0.14817	0.338086	0.480934	0.804918	-0.0624753	0.077144	0.149248	0.215078		-0.0586944	0.151893	0.513713	0.743367	0.00723561	0.0768914	0.166826	0.0954381
	0.727289	0.783756	0.808941	0.948335	-0.132226	0.35498	0.687692	0.3379		0.476928	0.5867	0.778742	0.757528	-0.0402856	-0.214611	-0.0968794	0.144127		0.346784	0.501751	0.738875	0.868403	-0.0767975	0.123042	0.10931	0.189836
	0.602613	0.541091	0.691981	0.923685	0.0190227	0.638009	0.381239	0.309255		0.321769	0.434203	0.538489	0.680859	0.233499	-0.0955188	-0.0113949	0.379841		0.493746	0.701448	0.819121	0.913735	0.0936762	0.222388	0.00891457	0.191831
	0.633587	0.479482	0.686716	0.844947	0.00206664	0.0825882	0.0271196	0.300134		0.742749	0.690998	0.84944	0.854672	0.0936363	0.0248514	0.0804034	0.334201		0.381598	0.556178	0.729835	0.939206	-0.151458	-0.37193	-0.355166	-0.163523
	0.34416	0.652659	0.610964	0.844918	0.177662	-0.0288081	0.289286	0.499193		0.744355	0.755278	0.919605	0.854045	0.0709721	-0.00576529	0.0188577	0.301076		0.483298	0.569536	0.699589	0.888741	-0.113801	-0.0489724	-0.0318641	-0.00931994
	0.463265	0.525043	0.709449	0.949149	-0.197907	-0.173602	-0.172804	0.257669		0.475693	0.516924	0.762552	0.588638	-0.0832055	-0.137342	-0.0879535	0.17558		0.329215	0.54992	0.68382	0.901782	-0.0943761	0.0743411	0.021243	0.160077
	0.634906	0.693353	0.809257	0.971287	0.0693633	0.0353326	-0.0369632	0.322266		0.460557	0.787449	0.752851	0.815397	-0.0607023	0.163782	-0.534435	0.141861		-0.184344	0.0620528	0.28716	0.865889	-0.0548246	0.0685182	-0.110889	0.170539
	0.342883	0.436606	0.613211	0.974553	-0.179238	-0.0416071	-0.0324523	0.19026		0.360663	0.68205	0.576603	0.932811	0.216816	0.447399	0.204523	0.169463		0.446417	0.571285	0.752276	0.910905	0.0546717	0.0502513	-0.175936	0.0875093
	0.740147	0.660329	0.757831	0.953746	0.708479	-0.128445	0.636449	0.416168		0.163437	0.426669	0.51427	0.815951	0.21654	0.129703	0.250852	0.155314		0.471936	0.636194	0.754082	0.91342	-0.0867984	-0.410326	-0.458001	-0.334164
	0.781376	0.0800597	0.132473	0.797582	0.0404511	0.55049	0.368523	0.171287		-0.356015	-0.0993263	0.562616	0.249351	0.264486	-0.114811	-0.0581592	0.307798		0.483463	0.653323	0.684032	0.87112	-0.0701717	0.0793257	0.0404747	0.132051
	0.0635186	0.308877	0.693024	0.238268	-0.169083	0.425308	0.018696	0.0450665		0.271449	0.544571	0.656776	0.784611	0.235282	0.157414	0.303062	-0.0535305		0.559321	0.438942	0.495482	0.801769	0.125891	0.301232	0.231571	0.397003
	-0.127228	0.302544	0.370915	0.556205	-0.201948	-0.310397	-0.460738	0.0308469		0.491979	0.765881	0.865931	0.82856	-0.0714694	-0.0468704	0.242515	0.357982		0.323522	0.50057	0.60955	0.905526	0.0639702	-0.0911455	-0.0430589	0.138982
	0.264806	0.406983	0.537786	0.794286	0.289421	-0.0551471	0.3137	0.408096		0.553942	0.61618	0.666697	0.871273	0.100371	0.166284	0.308266	0.422241		0.30275	0.413311	0.447653	0.921881	-0.0632587	-0.13564	-0.315793	-0.0770321
	0.60434	0.726008	0.84018	0.945855	0.0128627	0.172936	0.159381	0.250665		0.324314	0.209843	0.619291	0.662333	-0.101192	0.0613753	0.0588365	0.311412		0.479228	0.491195	0.731577	0.939382	-0.159515	-0.161177	-0.162606	-0.0724381
	0.381002	0.652201	0.598754	0.962013	0.0524168	-0.248116	-0.076801	0.276595		0.354593	0.381238	0.734394	0.643895	0.0989846	-0.174943	-0.241919	0.531618		0.486847	0.663373	0.761458	0.892855	0.00750158	0.225943	0.234324	0.319461
	0.358152	0.45094	0.533895	0.951385	0.22322	0.0789809	0.422227	0.538536		0.236744	0.327834	0.634366	0.677734	0.126527	0.0480323	0.188801	0.495363		0.333192	0.480682	0.707157	0.767405	-0.0210613	-0.340368	-0.146554	-0.204849
	0.76756	0.418564	0.310499	0.85633	0.563773	0.503298	0.624857	0.611078		0.577347	0.749986	0.771293	0.876672	0.143956	-0.421613	-0.271977	0.182247		0.509464	0.648664	0.726972	0.900765	-0.333202	-0.318795	-0.324588	-0.153523
	0.585634	0.465438	0.89057	0.700725	0.448305	0.70187	0.792897	0.480732		0.677858	0.621555	0.738388	0.76565	0.167488	-0.0600319	-0.000407999	0.276002		0.587203	0.588793	0.580932	0.881229	-0.0312386	0.148396	0.2529	0.229336
	0.364888	0.661304	0.821447	0.499059	0.160598	0.252475	0.378655	0.346374		0.681256	0.651569	0.804816	0.894165	0.0332699	0.161689	-0.104911	0.0970575		0.283792	0.255297	0.451603	0.784914	-0.063332	0.109458	0.100943	-0.00149856
	-0.0659364	0.398631	0.34653	0.421678	-0.181128	0.404293	0.157721	0.1919		0.601583	0.742652	0.694994	0.790497	0.0734967	-0.313992	0.3704	0.582397		0.36905	0.287305	0.492666	0.8848	0.441588	0.321983	0.543417	0.666229
	0.413187	0.542075	0.716907	0.866399	-0.403197	0.289498	0.112845	0.177037		0.587341	0.533377	0.810436	0.944823	0.0505087	-0.208271	0.21904	0.114934		0.137366	-0.0605909	0.397456	0.726768	0.0207005	-0.0487259	0.346591	0.0841687
	0.424234	0.463513	0.71176	0.927527	-0.614085	-0.933253	-0.640466	-0.30203		0.724099	0.565724	0.830803	0.9424	0.247203	0.209592	0.137082	0.678441		0.353448	0.535683	0.639045	0.834952	-0.0888329	0.0694595	0.114579	0.216103
	0.229022	0.418725	0.492838	0.913396	0.157916	-0.121587	0.216462	0.286068		0.501218	0.380333	0.727846	0.835944	-0.290689	-0.265596	-0.0352224	0.328083		0.397077	0.533054	0.772541	0.853485	0.189763	0.413647	0.426452	0.35563
	0.214807	-0.220962	0.389748	0.864617	0.00298428	0.121151	0.0845107	0.1327		0.501486	0.150092	0.698644	0.71556	-0.301634	-0.405107	0.233778	0.0350281		0.384589	0.595551	0.702112	0.861246	-0.324492	-0.175539	0.200673	-0.0363039
	0.773799	0.58286	0.319595	0.785438	-0.00904688	-0.703662	-0.181197	0.0621461		0.504519	0.12658	0.779059	0.858676	0.44045	0.381566	0.595856	0.608191		0.509951	0.632286	0.635933	0.840252	0.0090484	0.209997	0.292103	0.253952
	0.38967	0.623883	0.819579	0.416506	0.375374	-0.00203307	0.611246	0.431526		0.810333	0.828744	0.916528	0.938251	0.471612	0.0432561	0.222361	0.287243		0.331874	0.374468	0.421724	0.73074	0.0102181	0.37389	0.480055	0.424273
	0.352151	0.727744	0.715005	0.175352	0.408845	0.625244	0.297691	0.451294		0.407368	0.119218	0.386741	0.695371	0.0503118	0.0254805	0.423538	-0.178123		0.474047	0.497993	0.700706	0.904182	0.0590533	0.346074	0.491341	0.383218
	0.0449649	0.724269	0.445837	0.446329	0.237448	0.255624	0.129809	0.42336		0.330932	0.360414	0.490659	0.797004	0.160373	0.159491	0.875651	0.321498		0.408296	0.308824	0.629341	0.762295	0.00957168	0.174588	0.472129	0.192836
	-0.132053	0.182812	0.437649	0.762335	-0.0669006	0.124983	0.059703	0.205859		0.878447	0.490866	0.366516	0.753139	0.284117	0.645453	0.392504	0.488625		0.581283	0.568036	0.669799	0.936283	0.169947	-0.0346895	0.359389	0.150384
	0.303281	0.179059	0.722938	0.923724	0.0770456	0.185892	0.116605	0.237083		0.341344	0.381413	0.442589	0.550193	0.258954	0.723539	0.805986	0.467394		0.450724	0.552898	0.707037	0.956903	-0.0263037	0.416681	0.350384	0.388419
	0.425919	0.509591	0.653433	0.932898	0.178925	-0.132423	0.247513	0.471039		0.545306	0.281184	0.343598	0.636441	0.39472	0.489289	0.424378	0.395081		0.250211	0.491652	0.537762	0.678305	0.106361	0.427476	0.459407	0.454204
	0.329618	0.325846	0.556553	0.964423	-0.515444	-1.30375	-0.136676	0.0131558		0.395056	0.467981	0.532591	0.78163	-0.0485848	0.263403	0.077612	0.350717		0.355423	0.414176	0.432413	0.632265	0.119598	0.413173	0.462747	0.474301
	0.292747	-0.0465955	0.470734	0.925434	-0.0793133	0.28223	0.333454	0.337988		0.342383	0.536279	0.518151	0.809253	0.04372	-0.001172	-0.122506	0.309652		0.588647	0.664002	0.798357	0.928387	0.104608	0.298742	0.338706	0.400138
	0.687022	0.378367	0.440102	0.792394	-0.120396	0.411439	0.161535	0.227357		-0.0123888	-0.089496	0.120845	0.549917	0.0752489	0.180559	0.34875	0.576173		0.507169	0.673018	0.807854	0.912037	-0.5122	-0.192525	-0.154509	0.0931181
	0.537482	0.160562	0.430587	0.729428	-0.390153	0.292101	0.0514283	0.059545		0.563409	0.547151	0.721617	0.812832	0.258904	0.0156542	0.0985347	0.193302		0.537959	0.689694	0.840385	0.959724	0.214708	0.0873679	0.256157	0.432486
	0.451497	-0.0172343	0.721701	0.428273	-0.824891	-1.49243	-1.16394	-0.908098		0.582563	0.603066	0.699531	0.995407	-0.0362899	0.00344382	-0.104463	0.350735		0.496436	0.554758	0.694137	0.944945	0.223627	0.3848	0.426847	0.514417
	0.336753	0.567537	0.585623	0.269811	0.280239	0.0913149	0.323562	0.307664		0.209964	0.198526	0.373211	0.540207	0.245807	0.305289	0.24124	0.482599		0.313831	0.0784665	0.270193	0.573158	-0.119873	0.275641	0.230009	0.449599
	0.198705	0.662483	0.459444	0.40995	-0.262033	-0.128923	-0.0384481	-0.308742		0.172068	0.560605	0.550385	0.726429	0.0201945	-0.106605	0.00764715	0.18714		0.230694	0.457229	0.466182	0.681032	-0.143582	0.0401859	0.0617189	0.159497
	-0.149396	0.444398	0.464793	0.800255	0.548239	0.136659	0.724138	0.805709		0.319555	0.395979	0.333872	0.574504	-0.1775	-0.342635	0.0526743	0.0154224		0.530301	0.599718	0.723544	0.915638	-0.262018	-0.108995	0.0957658	0.148556
	0.0543878	-0.219597	0.472177	0.826884	0.216955	0.275998	0.132975	0.338743		0.188844	0.451285	0.412216	0.57596	0.245751	0.261829	0.664652	0.345231		0.602713	0.687747	0.813566	0.943916	-0.245654	0.00461648	0.234555	0.221207
	0.256726	-0.0504104	0.584372	0.858588	-0.0675977	0.134322	-0.131378	0.284871		0.123643	0.385406	0.661456	0.731821	0.240196	0.283259	0.52259	0.534029		0.519459	0.639433	0.805544	0.938501	0.112586	0.237406	0.341899	0.336628
	0.131987	0.24508	0.533998	0.879472	-0.752571	-0.293215	-0.533979	-0.113405		0.285605	0.337088	0.292795	0.575227	-0.0483127	-0.701385	0.120127	0.0431256		0.527504	0.602929	0.759185	0.911414	-0.0283471	0.0449728	0.303102	0.236387
	0.259424	0.187113	0.658597	0.873342	-0.105241	-0.177384	0.0133176	0.253767		0.203091	0.349606	0.075673	0.44645	0.175672	0.253801	0.266037	0.403168		0.434653	0.392407	0.592507	0.700713	0.185765	0.332988	0.531746	0.411879
	0.51052	0.445638	0.875176	0.872171	0.00373886	0.519523	0.275727	0.441908		0.4368	0.520027	0.614269	0.67713	0.0769384	0.109346	-0.104334	0.475006		0.370635	0.436477	0.534522	0.850194	0.284485	0.191476	0.145602	0.0457361
	0.634965	0.513909	0.715742	0.880253	0.00136588	0.523829	0.215598	0.400703		0.205396	0.179334	0.405916	0.366574	-0.1636	0.0493853	-0.165965	0.293544		0.569959	0.528271	0.745763	0.98865	0.0283938	0.167289	0.234726	0.250417
	0.385986	0.252005	0.467899	0.807449	-0.225174	0.553368	0.146739	0.15002		0.175648	0.243565	0.509095	0.500195	0.03208	0.0534735	-0.125441	0.324401		0.431634	0.441931	0.656912	0.883571	-0.111636	0.0889663	0.0891463	0.189779
	0.163554	0.29815	0.468087	-0.00292304	0.240933	0.233323	0.39019	0.426283		0.349232	0.353635	0.537122	0.685826	0.0160057	0.208007	0.234921	0.359295		0.37937	0.507182	0.689645	0.76548	0.16268	0.374827	0.321116	0.393799
	0.0493052	0.426241	0.327356	0.106373	-0.50117	0.29629	-0.240269	-0.146418		0.492012	0.778276	0.735592	0.606044	0.0172574	0.236258	0.258874	0.331474		0.321864	0.409477	0.761033	0.814584	0.0713184	0.132101	0.201599	0.275177
	0.429271	-0.194503	0.412723	0.665554	0.528057	0.777813	0.64596	0.683128		0.353798	0.371201	0.50201	0.60269	0.0282779	0.0777623	0.167072	0.267088		0.114919	0.194494	0.338013	0.629552	0.323155	0.503627	0.40262	0.571412
	0.670559	0.51395	0.70499	0.842461	0.167463	0.212602	0.148166	0.323852		0.526121	0.785868	0.79234	0.782332	0.0956503	0.122796	0.043554	0.292316		0.274036	0.0986917	0.508112	0.812325	0.0325808	0.287234	0.0809828	0.100187
	0.657286	0.64681	0.776422	0.892595	0.11301	0.613609	0.35145	0.491139		0.475145	0.429152	0.539702	0.591692	-0.446675	-0.517765	-0.427955	0.268871		0.121185	-0.153205	0.376353	0.705642	0.0631659	0.218693	0.0726482	0.136538
	0.439593	0.702569	0.854167	0.842353	0.139492	0.604175	0.316637	0.477852		0.658318	0.847783	0.852689	0.830653	-0.163434	-0.0194961	0.0837101	0.359933		0.310271	0.502766	0.752338	0.890657	-0.0337793	0.147726	0.0796867	0.163995
	0.236851	0.561553	0.783429	0.889008	-0.0991908	0.663042	0.24947	0.165025		0.266719	0.367405	0.61257	0.756661	0.0265876	0.20626	0.169328	0.333614		-0.130216	-0.168742	0.333306	0.433843
	0.431242	0.486717	0.895081	0.911421	-0.284234	-0.535887	-0.249681	0.176138		0.565756	0.777218	0.874641	0.848016	0.142294	0.121255	0.115835	0.284557		0.177598	0.461473	0.428845	0.512735
	0.397745	0.0583635	0.647262	0.0287383	0.0592362	0.665364	0.335163	0.307053		-0.107477	0.111716	0.444185	0.828415	0.064776	0.160762	0.238609	0.270635		0.333488	0.450765	0.613077	0.776803
	0.325841	0.258571	0.614081	0.100931	0.0712247	0.592277	0.34085	0.407671		0.0952857	0.1564	0.100289	0.446488	0.166678	0.246638	0.216923	0.307242		0.319425	0.111516	0.425054	0.688564
	0.675201	0.608873	0.715337	0.874664	-0.338996	0.222655	0.0140079	0.0991995		0.163534	0.311777	0.549763	0.707567	0.0638627	0.065989	0.0767448	0.311036		0.343479	0.0388272	0.183591	0.483607
	0.546286	0.738345	0.711807	0.880761	0.398414	-0.224805	0.0699864	0.419688		0.626484	0.697456	0.8252	0.557545	0.145589	0.0189901	0.0634674	0.232386		0.27991	0.41765	0.623916	0.859707
	0.294548	0.460438	0.766999	0.938486	0.299442	-0.842733	-0.152094	0.404579		0.166469	0.450795	0.61901	0.852616	0.0149149	0.066439	0.220709	0.348061		0.217464	0.207063	0.60478	0.755715
	0.522173	0.224524	0.590976	0.907637	0.471202	0.465792	0.343803	0.484668		0.176295	0.240567	0.257891	0.433891	-0.0163534	0.00831004	0.125936	0.30048		0.134649	0.285419	0.590612	0.398725
	0.341481	0.212036	0.75607	0.224187	0.233607	0.697588	0.38649	0.522445		0.123146	0.204411	0.459999	0.655323	-0.0277481	0.0674171	0.129102	0.275436		0.0162881	-0.00776391	0.0312797	0.500082
	0.347452	0.317064	0.647996	0.872103	0.122828	0.51054	0.273408	0.438971		-0.0341528	0.266646	0.693196	0.37231	0.0854565	0.206869	0.153198	0.319715		0.362118	0.225845	0.539157	0.836361
	0.617831	0.511938	0.519935	0.888278	-0.247721	0.184197	0.146741	0.0659921		0.559055	0.547122	0.76495	0.591254	-0.00327484	0.120028	0.101281	0.283586		0.317585	0.372018	0.661706	0.823565
	-0.360185	0.220341	0.247907	-0.0771997	0.0591181	0.51305	0.187791	0.200422		0.49493	0.51944	0.76509	0.795371	0.145631	0.267499	0.414083	0.181656		0.258793	0.3577	0.532997	0.473254
	0.350666	0.395347	0.806924	0.883781	0.205241	0.385525	0.286204	0.37987		-0.0282899	0.122506	-0.00245435	0.339539	0.155782	0.177432	0.272152	0.406963		-0.0316775	-0.0991399	0.154011	0.416603
	0.595898	0.408501	0.77669	0.879829	0.272621	0.620972	0.30213	0.403145		0.118926	0.202646	0.380136	0.678359	-0.0233973	-0.0307938	0.192758	0.186856		0.346365	0.266911	0.469291	0.659858
	0.653547	0.373895	0.700592	0.867498	-0.151138	0.191971	-0.0473333	0.313179		0.00259648	0.155514	0.540621	0.57264	-0.0903054	0.278321	0.188966	0.0226365		0.489693	0.552575	0.650524	0.900206
	0.278576	0.576019	0.769187	0.878259	-0.841804	-0.0714147	-0.30991	-0.0659161		0.556288	0.642188	0.827707	0.859504	-0.0657028	0.155297	-0.209421	0.211287		0.499756	0.571789	0.702539	0.830109
	0.71342	0.643534	0.842254	0.890598	0.70888	0.571245	0.515524	0.685293		0.0263831	0.294084	0.37093	0.832396	0.0742325	0.0648569	0.123612	0.351389		0.0307721	0.217689	0.340901	0.633311
	0.3283	0.643097	0.449878	0.322029	0.257299	0.593724	0.341882	0.514046		-0.18019	0.0769936	-0.104959	0.31377	0.103063	0.185643	0.284927	0.343053		-0.278546	0.170072	0.322421	0.275134
	0.299396	0.46302	0.336465	0.289455	0.0748121	0.349341	0.152146	0.438407		0.0887491	0.169452	0.276374	0.585622	0.125433	0.0153497	0.0166479	0.196051		-0.277513	-0.675703	-0.270483	0.309783
	0.273953	0.308955	0.351654	0.430555	-0.404092	0.0840837	-0.0232742	-0.0862768		0.163321	0.17403	0.478579	0.644863	-0.137474	0.00428428	0.292297	0.0478906		0.203237	-0.0590524	0.148073	0.475179
	0.454436	0.504235	0.387892	0.701563	0.534347	0.276508	0.51068	0.517873		0.597301	0.729335	0.770161	0.939016	0.0533419	-0.303188	0.0924089	0.280151		0.397455	0.486526	0.52843	0.742968
	0.676046	0.688109	0.610477	0.863747	0.226596	0.428201	0.273193	0.320782		0.202875	0.649233	0.667422	0.845727	0.0701101	0.224457	0.0820564	0.289869		0.531949	0.615706	0.737223	0.937018
	0.358538	0.690193	0.548094	0.353556	-0.604732	0.21417	-0.350263	-0.2279		-0.313215	0.151971	0.261704	0.650307	0.141548	0.371207	-0.0200093	0.286985		0.270314	0.211968	0.770754	0.762265
	0.328667	0.40907	0.386132	0.320826	0.648789	0.428132	0.560916	0.665141		0.0831725	0.213086	0.17511	0.44016	-0.169757	0.294878	0.442565	0.3605		0.178114	0.321742	0.393808	0.659857
	0.35755	0.31474	0.38768	0.518531	0.114847	0.348188	0.227252	0.326192		-0.088422	0.0980551	0.282001	0.419412	0.152384	0.380786	0.457716	0.292794		0.191317	0.401045	0.413773	0.750401
	0.403396	0.472369	0.511859	0.687649	-0.0438951	0.210134	0.126865	0.35785		0.142994	0.179563	0.366605	0.656991	0.287371	0.427495	0.379572	0.599784		0.180371	0.00672085	0.289225	0.433788
	0.350624	0.478191	0.478374	0.782612	-0.309286	0.230284	0.0629082	0.0547321		0.210342	0.657183	0.0476717	0.281887	0.342428	0.350874	0.236691	0.759244		0.100038	-0.0602685	0.18989	0.435343
	0.513974	0.583926	0.655771	0.872976	1.03285	0.824799	0.938002	0.962028		0.785945	0.72348	0.598217	0.634521	-0.0703417	0.208132	0.112007	0.424705		0.292993	0.329644	0.319979	0.648689
	0.513057	0.567649	0.809512	0.801621	0.486182	0.262482	0.497056	0.549872		0.46898	0.685327	0.791866	0.826146	0.1698	0.416257	0.522758	0.314034		0.401184	0.448641	0.610922	0.845878
	0.321041	0.762632	0.609548	0.590007	0.0576226	-0.0458688	0.128354	0.252472		0.244445	0.52856	0.649677	0.745587	0.062741	0.385922	0.361602	0.312848		0.310011	0.418418	0.722076	0.827268
	0.339387	0.512882	0.443726	0.435164	-0.0265224	0.0985068	0.167292	0.232754		0.616441	0.520303	0.53884	0.719466	0.0007013	0.21221	0.136398	0.285059		0.11737	0.0943986	0.17895	0.373396
	0.311041	0.427971	0.452517	0.422795	-0.260186	0.253701	0.187341	0.126992		0.161813	0.278841	0.211794	0.495935	-0.0291089	0.153474	0.0144984	0.405919		0.0278396	-0.174229	-0.368752	0.329276
	0.431493	0.697121	0.687082	0.773074	0.401923	0.373062	0.349514	0.570993		-0.111761	0.0792045	0.174976	0.349618	0.129586	0.121891	0.194215	0.471438		0.347988	0.409939	0.545769	0.886901
	0.556846	0.840487	0.787123	0.87342	0.136576	-0.419297	-0.0860474	0.387674		0.159484	0.143086	0.297724	0.635726	0.253756	0.293284	0.432414	0.355625		0.410535	0.55566	0.676547	0.929458
	0.225273	0.589227	0.456948	0.739283	0.151616	0.17382	0.239836	0.370136		0.231743	0.557251	0.323503	0.507364	-0.0404426	0.737292	0.583798	0.414993		0.428782	0.521601	0.543232	0.869981
	0.194359	0.420248	0.409591	0.694548	0.0452265	0.0336302	0.436596	0.365431		0.420389	0.63474	0.804662	0.824726	0.206642	0.427577	0.510418	0.187082		0.267758	0.295752	0.46713	0.730652
	0.288177	0.418345	0.295353	0.549484	0.631529	0.440865	0.571055	0.377565		-0.047522	0.36309	0.445331	0.710655	0.132502	0.132215	0.251022	0.816733		0.328069	0.383809	0.36283	0.643748
	0.315935	0.373326	0.367172	0.532106	0.604309	0.190548	0.258802	0.556605		0.429985	0.338242	0.253456	0.493198	0.273278	0.117821	0.310983	0.546572		0.247257	0.30407	0.235342	0.657502
	0.329328	0.4163	0.639384	0.690888	0.236516	0.221921	0.33004	0.390302		0.199765	0.367263	0.284921	0.509803	0.140655	0.276278	0.130743	0.646584		0.375408	0.385916	0.47863	0.853418
	0.463396	0.847472	0.971589	0.76214	0.683164	0.647949	0.394876	0.796964		0.0361088	0.189595	0.202712	0.331529	0.168309	0.181677	0.303458	0.465865		0.424386	0.480336	0.544627	0.938553
	0.539141	0.879339	0.846619	0.658206	0.839222	0.723689	0.807427	0.678202		0.0753974	0.122452	0.164923	0.486273	0.0196078	0.0937356	0.295314	0.327684		0.277669	0.461519	0.518148	0.885489
	0.0466234	0.680787	0.334239	0.514845	-0.105382	0.433026	0.122573	0.323078		0.224133	0.375574	0.411425	0.527706	0.180346	0.39782	0.430557	0.474639		0.328511	0.481985	0.568115	0.898575
	0.0384077	0.0974354	0.36778	0.468336	0.113565	0.0277619	0.209705	0.267742		0.649224	0.676326	0.724352	0.808818	-0.0251948	0.300998	0.198436	0.638946		0.337656	0.469519	0.623315	0.746522
	0.277736	0.388008	0.693877	0.538479	0.120341	0.280301	0.0940841	0.00376907		-0.0803588	0.131567	0.335797	0.523483	0.164077	0.211485	0.299015	0.451888		0.375823	0.663414	0.560686	0.574078
	0.173898	0.346881	0.344299	0.485509	0.248776	0.468702	0.512147	0.553347		0.0460531	0.25261	0.250528	0.450781	-0.360348	-0.145012	-0.0171571	0.325058		0.0270278	0.104177	0.180234	0.533673
	0.178439	0.171664	0.219984	0.494693	0.0572453	0.537072	0.242925	0.286851		0.00747166	0.175317	0.108018	0.266501	0.274686	0.350969	0.559763	0.434243		0.172282	0.324166	0.320778	0.593707
	0.267102	0.363891	0.522696	0.600485	0.537507	0.577265	0.497481	0.654746		-0.00132257	0.116339	0.112596	0.426679	0.331706	0.203365	0.133604	0.315884		0.407513	0.487296	0.482655	0.78862
	0.312397	0.504727	0.831587	0.805641	0.250908	0.588706	0.434102	0.343959		0.261806	0.308738	0.454694	0.51945	0.236978	0.240529	0.219143	0.361151		0.466272	0.566201	0.532475	0.928604
	0.535081	0.70967	0.826906	0.780868	0.801309	0.669941	0.534241	0.659114		0.532115	0.712079	0.618815	0.768195	-0.0357868	0.024546	0.0333076	0.304341		0.3479	0.451857	0.505233	0.972918
	0.605493	0.863792	0.643996	0.558393	0.693694	0.734491	0.508097	0.64344		-0.12437	-0.0523356	-0.221947	0.550263	0.833624	0.938855	1.02231	0.684196		0.4523	0.516609	0.594596	0.948914
	0.10945	0.0462756	0.447827	0.513807	-0.545438	-0.26748	-0.247267	0.102592		-0.000227033	0.170252	0.265045	0.427378	0.349315	0.0990916	-0.00238088	0.395903		0.416137	0.58049	0.616536	0.839341
	-0.292096	-0.193167	0.271011	0.120994	-0.427261	0.404114	-0.0154132	0.192925		0.111044	0.19605	0.197227	0.348681	0.152673	0.218756	0.144004	0.407115		0.329603	0.40696	0.454819	0.750563
	-0.0863143	-0.267518	0.0553901	-0.0459123	0.572837	0.0813045	0.316655	0.421384		-0.108252	0.0222362	0.185376	0.399062	0.248941	0.197279	0.223796	0.338931		0.159745	0.432626	0.433314	0.596833
	0.439233	0.701748	0.451149	0.585978	0.528009	0.529989	0.427276	0.471936		0.13115	0.14077	0.352628	0.532329	0.0346439	-0.0367676	0.0134329	0.383935		0.293782	0.412636	0.386065	0.622628
	0.119528	0.337898	0.167179	0.392868	0.164032	0.759367	0.505501	0.452933		0.554318	0.837886	0.739124	0.639487	-0.198888	-0.380471	-0.263507	0.185172		0.328225	0.573811	0.481794	0.897134
	-0.0150017	0.125902	0.23204	0.449217	-0.00643682	-0.0331157	0.224416	0.18227		0.141143	0.316078	0.127818	0.490587	0.12926	-0.0728577	0.0877606	0.593726		0.449913	0.638946	0.609483	0.947819
	0.199485	0.414983	0.668864	0.739988	-0.08811	0.174528	-0.0154966	0.321695		0.0460224	0.221084	0.193375	0.383393	0.117682	0.580962	0.2966	0.352825		0.500768	0.611906	0.667551	0.941154
	0.240271	0.485484	0.700614	0.75864	0.228912	0.291406	0.0726872	0.305528		-0.046611	0.0156914	0.142868	0.37069	-0.0321691	0.102746	0.0857471	0.398809		0.405161	0.466019	0.545941	0.877676
	0.448875	0.573117	0.573887	0.663533	0.453135	0.810301	0.662231	0.478394		0.164044	0.103552	0.236474	0.635681	-0.216383	-0.00814914	-0.101511	0.399196		0.326023	0.492123	0.396713	0.837643
	0.430238	0.116753	0.525628	0.569199	0.371629	0.519167	0.594118	0.698109		0.384178	0.802039	0.769567	0.550941	0.0458959	0.0455081	0.181204	0.310062		0.398705	0.253361	0.383406	0.704558
	0.00565286	-0.110459	0.413592	0.558127	0.100013	0.681749	0.584167	0.575565		0.205689	0.123792	0.292302	0.609624	0.0773736	0.0265658	0.12269	0.242514		0.0996571	0.406103	0.660725	0.787102
	-0.90194	-1.22427	-0.213669	0.0456722	-0.0787441	0.18205	0.0316307	0.470643		0.428415	0.360935	0.607229	0.746767	-0.0534228	-0.117698	0.166849	0.27766		0.146314	0.509568	0.347975	0.714426
	0.655316	0.389188	0.12563	0.54779	-0.0326695	-0.0242207	0.0778489	0.26551		0.474269	0.339168	0.491337	0.745612	0.439827	-0.122554	0.0712904	0.345098		0.394942	0.645022	0.592746	0.923646
	0.389585	0.419424	0.207712	0.385234	0.277932	0.540764	0.351971	0.411176		0.499181	0.0775666	0.604843	0.656462	-0.0342931	-0.238546	-0.196549	0.0490681		0.430129	0.436915	0.516927	0.906716
	0.0781547	0.302454	0.151698	0.238802	0.198322	0.441394	0.454238	0.391969		0.846778	0.576133	0.875335	0.808931	0.029681	-0.00770013	-0.00941765	0.428151		0.491807	0.489539	0.508678	0.765074
	0.0719099	0.291016	0.376402	0.451812	-0.167946	0.640584	0.289245	0.281035		0.33626	0.45672	0.578061	0.704768	0.108142	-0.0117571	0.0183185	0.183766		0.51433	0.509893	0.555997	0.79946
	0.212483	0.471804	0.65051	0.708518	-0.294712	0.121313	-0.283318	0.069125		0.319297	0.329151	0.247171	0.739891	-0.0523797	-0.293516	-0.00463815	0.182737		0.401872	0.401272	0.626508	0.733607
	0.0213042	0.356915	0.404551	0.515506	0.251939	0.402597	0.37795	0.448688		0.27999	-0.000352052	0.312742	0.527032	-0.0868209	0.137441	0.0234596	0.126988		0.375104	0.438862	0.701879	0.72882
	0.317518	0.616934	0.369981	0.505262	0.250829	0.510937	0.270829	0.467786		0.598031	0.393463	0.785179	0.841883	-0.0103711	0.0652798	0.0554922	0.12572		0.576849	0.432032	0.612622	0.756441
	0.18585	0.163567	0.249084	0.526782	0.191431	-0.307393	-0.0402012	0.217072		0.760241	0.652443	0.822091	0.862059	-0.15139	0.0632488	0.19022	0.119013		0.410779	0.368435	0.667989	0.667008
	-0.587879	-1.05317	-0.272438	0.352103	-0.0309979	-0.604689	0.121827	0.336599		0.916422	0.620495	0.831082	0.890065	0.130463	0.255208	0.296343	0.372347		0.173776	0.553317	0.763321	0.689093
	0.09156	0.415872	-0.0842392	0.437092	0.0374388	0.451894	0.342267	0.391763		0.372882	0.339465	0.504782	0.554374	0.00838913	0.187864	0.250155	0.248297		0.708474	0.490258	0.531455	0.775245
	0.326382	0.265836	0.0344523	0.387777	-0.101665	0.606685	0.293543	0.179778		0.44165	0.230313	0.34022	0.590292	-0.0231854	-0.155777	0.0561433	0.0723156		0.464073	0.495947	0.615857	0.730233
	0.307407	0.244313	0.23461	0.290589	-0.0763426	-0.126518	-0.26238	0.0647071		0.36343	0.149988	0.232178	0.468347	0.194979	0.342053	0.305578	0.451009		0.0647819	0.543908	0.711359	0.665374
	0.124399	0.34329	0.231695	0.271945	0.3189	0.374142	0.478377	0.503165		0.563345	0.451134	0.704499	0.801833	-0.196781	0.0477346	0.256839	-0.0664296		0.580628	0.540402	0.599052	0.829081
	0.114924	0.3812	0.373963	0.445893	-0.222252	0.183449	0.116957	0.393668		0.615957	0.711898	0.846017	0.870247	-0.414426	-0.0377332	-0.355618	0.357931		0.465655	0.500512	0.599198	0.809836
	0.217779	0.510734	0.47966	0.636711	0.448277	0.438995	0.481982	0.566935		0.682671	0.668165	0.829168	0.881098	0.0675419	0.00846588	0.126304	0.453585		0.639	0.646567	0.646238	0.866815
	0.243647	0.647357	0.398533	0.511824	0.22188	0.594125	0.320001	0.344069		0.745965	0.611291	0.942467	0.895015	-0.0267622	0.129871	0.258488	0.13693		0.168177	0.349571	0.533588	0.645705
	0.358625	0.410878	0.448091	0.672281	-0.158912	0.383122	0.116193	0.221541		0.345243	0.272767	0.467494	0.575263	0.237474	0.382791	0.304321	0.461026		0.358625	0.559169	0.571209	0.843235
	-0.122413	-0.403411	0.119638	0.392068	-0.125774	0.157961	-0.0471265	0.157438		0.168691	0.316329	0.357131	0.617808	-0.00269683	0.151145	0.138348	0.302864		0.524513	0.664083	0.748415	0.844571
	0.231985	0.142071	0.447052	0.518009	0.0778432	-0.0297789	-0.0534715	0.354137		0.311818	0.42532	0.54969	0.773591	0.0827667	0.0310455	0.126122	0.207431		0.592471	0.732615	0.768171	0.906537
	0.0643385	0.106484	-0.0644145	0.318218	0.163048	-0.130997	0.31674	0.519962		0.388293	0.583338	0.722407	0.800266	-0.219437	0.341592	0.0655778	0.419992		0.464649	0.491471	0.579631	0.766467
	0.328799	0.307705	0.193986	0.394182	0.24503	0.50216	0.422989	0.522384		0.414332	0.606224	0.842751	0.781943	-0.207452	0.00951292	-0.232417	0.411963		0.687038	0.857221	0.824761	0.841453
	0.283207	0.370064	0.477547	0.365169	-0.0898609	0.666499	0.372565	0.290508		0.654232	0.593493	0.948128	0.959042	0.121567	0.366839	-0.0412184	0.393426		0.700784	0.94989	0.641933	0.756033
	0.149917	0.504426	0.410012	0.324216	-0.503901	-0.328293	-0.526337	-0.228754		0.607793	0.472135	0.81936	0.91309	0.176882	-0.136954	-0.527319	0.555878		0.0290697	0.251047	0.283886	0.59896
	0.191485	0.508253	0.41064	0.481741	0.0702564	0.193812	0.261677	0.359562		0.227309	0.121217	0.563128	0.630906	-0.0433825	0.0463648	-0.243466	0.366638		0.220082	0.383021	0.1456	0.49041
	0.351662	0.54223	0.423847	0.671174	-0.810362	0.0599435	-0.355925	0.19292		0.481901	0.298985	0.381684	0.554858	0.1782	0.349638	0.298452	0.523602		0.12182	0.187648	0.140255	0.536223
	0.44391	0.598687	0.383346	0.698138	0.339335	0.305866	0.541526	0.602229		0.441655	-0.117541	0.434395	0.57541	0.0880325	0.332011	0.51058	0.359355		0.00947361	-0.32655	0.0788623	0.3986
	0.382943	0.628942	0.459912	0.720987	0.0100738	-0.00768004	0.168279	0.281858		0.427297	0.234413	0.629687	0.738374	0.260641	0.168546	0.33372	0.47357		0.0343493	0.2322	0.174222	0.346495
	0.229172	0.52553	0.385984	0.71001	0.0504127	0.256609	0.175264	0.271546		0.373393	0.321376	0.533704	0.759497	-0.0151229	0.234487	0.312204	0.195371		0.257379	0.233226	0.187613	0.579811
	0.0340812	-0.701358	0.184487	0.339735	0.00974955	0.407051	0.217939	0.333059		0.32501	0.467711	0.63927	0.722633	-0.270191	0.601901	0.628112	0.188596		-0.0614908	-0.362317	-0.072348	0.293238
	0.288679	0.12592	0.360327	0.381877	-0.275832	0.237086	-0.200449	0.0472894		0.487712	0.565737	0.815864	0.818604	0.140502	0.439003	0.429258	0.260409		-0.11594	-0.41496	-0.27412	0.115064
	0.0583216	-0.110415	0.134612	0.222362	-0.688977	-1.49405	-0.843494	-0.44297		0.423336	0.41231	0.800873	0.785333	0.24951	0.179329	0.133051	0.660909		0.17756	0.106297	0.120448	0.198286
	0.0408419	-0.0267015	0.198077	0.277264	0.25468	-0.450676	0.176971	0.552381		0.11286	-0.101025	0.603954	0.425485	0.075111	-0.0862995	0.132302	0.405435		0.151918	0.345879	0.569897	0.596995
	0.137146	0.227277	0.184642	0.233287	0.283551	0.25414	0.329286	0.545117		0.398798	0.275762	0.591588	0.724283	-0.000598226	0.0977132	0.204745	0.402052		-0.0509025	0.168895	0.276407	0.641309
	0.296559	0.553646	0.554319	0.460886	0.381439	0.706212	0.456914	0.593796		0.462827	0.526122	0.74299	0.820966	0.0969371	0.189501	0.10731	0.306556		0.20627	0.246924	0.285089	0.704571
	0.113684	0.535452	0.48752	0.343976	-0.150182	0.638792	0.368498	0.288274		0.388735	0.443491	0.695427	0.661405	0.0880799	-0.0802917	-0.0776994	0.312705		0.0500222	-0.138482	0.242059	0.400602
	0.192009	0.44578	0.487076	0.427641	-0.639299	-0.645052	-0.672767	-0.360085		0.517277	0.501729	0.658699	0.801739	0.0468239	-0.0813297	0.0178298	0.190366		-0.0310016	-0.256033	0.0570371	0.163687
	0.218531	0.399916	0.530175	0.554427	0.256889	0.0225561	0.200056	0.331459		0.323815	0.156846	0.524917	0.711573	0.176957	0.207135	0.319622	0.311972		0.116769	0.107361	-0.134035	0.0357414
	0.255518	0.328196	0.357225	0.706916	0.00077452	0.118936	0.0248481	0.275262		0.483762	0.619154	0.724439	0.628474	0.158059	0.191431	0.236879	0.452379		-0.278885	-0.298004	-0.337972	-0.214725
	0.429089	0.627524	0.47636	0.709745	0.126597	0.582483	0.290188	0.474086		0.301916	-0.385912	0.405227	0.452893	-0.405987	0.156652	0.10011	0.12372		0.00525873	-0.0683184	-0.019834	0.315459
	0.248298	-0.180848	0.212463	0.355807	0.206974	0.150629	0.250523	0.368922		0.342098	0.444635	0.671965	0.365286	0.179178	-0.137542	-0.19797	0.669501		0.25013	0.362135	0.313066	0.549687
	0.275554	-0.0303444	0.321563	0.398025	0.219894	0.280398	0.261018	0.348091		0.383033	0.362249	0.588276	0.667032	0.0883562	-0.0913611	0.0407276	0.266547		0.123143	0.449911	0.503408	0.60795
	0.279725	0.172876	0.35297	0.30214	0.105467	0.540291	0.199291	0.311852		0.398596	0.495364	0.640445	0.764622	0.0493621	0.00097471	0.110666	0.292232		0.648534	0.641234	0.411118	0.583085
	0.270831	0.354209	0.438766	0.471498	-0.029613	0.0979604	-0.0375093	-0.172167		0.483915	0.677004	0.790447	0.74169	-0.120526	-0.147383	-0.0613707	0.163775		0.203205	0.171637	0.219229	0.693301
	0.185577	0.370547	0.488739	0.608247	-0.982059	-1.15382	-0.880355	-1.02836		0.465324	0.506717	0.588802	0.648159	-0.0846621	-0.0301173	0.0273605	0.157612		0.131044	0.01308	0.333853	0.458082
	0.310201	0.515824	0.452685	0.473103	-0.283264	-1.61562	-0.718682	-0.233552		0.470862	0.24947	0.420456	0.63173	0.138982	0.0547189	0.196077	0.204507		0.0887744	0.0951704	0.202738	0.247125
	0.483402	0.78131	0.693551	0.654409	0.56266	-0.0533637	0.434833	0.599663		0.314043	-0.0217757	0.289193	0.475513	0.212122	0.239896	0.359986	-0.104105		0.0748552	0.142618	-0.246151	0.00745537
	0.155607	0.667329	0.6436	0.428364	0.355718	0.536337	0.357989	0.50212		0.198034	0.345668	0.680267	0.53743	0.337856	0.131994	0.28663	0.140878		-0.049052	-0.106502	-0.116454	0.133423
	0.0817162	0.475379	0.431978	0.411142	0.164281	0.720802	0.371551	0.503841		0.58274	0.2948	0.576788	0.662293	-0.0173995	-0.305851	-0.0658701	0.0477909		0.141056	0.0271171	0.188842	0.59391
	-0.00818504	0.369322	0.473058	0.573967	-0.411781	0.308323	0.0767824	0.0461887		0.430263	0.405297	0.670625	0.704881	-0.121928	-0.60548	-0.618019	0.806338		0.256523	0.378612	0.413035	0.756329
	0.376958	0.685279	0.410004	0.569066	-0.482869	-0.615788	-0.518335	-0.101735		0.388072	0.572076	0.633232	0.744698	0.116808	-0.0346224	0.246654	0.275639		0.139207	0.421791	0.412618	0.688778
	0.123607	0.441473	0.329134	0.529509	0.348051	0.0297654	0.333871	0.525048		0.28522	0.594905	0.527285	0.753133	-0.0205496	-0.219634	-0.142271	0.307214		-0.144992	-0.00360875	0.183627	0.478998
	0.487006	0.610519	0.68084	0.727106	-0.154199	-0.465724	-0.0824961	-0.204778		0.396633	0.418434	0.537743	0.669057	0.137007	-0.204058	-0.0832673	0.267274		0.323277	0.30692	0.383612	0.645224
	0.705566	0.814773	0.70471	0.737191	0.275581	0.604227	0.426669	0.347541		0.207874	0.265455	0.695525	0.460431	0.0794571	0.116465	0.17405	0.130995		0.142534	-0.054251	0.157745	0.346826
	0.55934	0.677936	0.729527	0.795894	0.151786	0.515084	0.302391	0.370068		0.266817	0.468632	0.692765	0.639551	0.130543	-0.166722	-0.199178	-0.0760954		0.0776032	0.0216683	0.0246842	0.172559
	0.290892	0.492082	0.627403	0.705312	0.222977	0.625377	0.402787	0.406437		0.709243	0.59204	0.708869	0.703494	0.530632	0.0876225	0.599733	0.223377		-0.057272	-0.049588	-0.24913	0.0962821
	0.276465	0.469912	0.510179	0.849063	0.17541	0.462462	0.191212	0.410077		0.554387	0.540948	0.820133	0.786219	0.282052	-0.0995965	0.0290407	0.252564		-0.0644821	0.163394	0.163062	0.417579
	0.500818	0.580839	0.534932	0.834544	0.115017	0.266831	0.255342	0.396701		0.554743	0.585223	0.723354	0.668243	-0.336393	-0.087225	0.128269	-0.361438		0.195595	0.26432	0.423969	0.720383
	0.593936	0.811904	0.743576	0.72722	-0.488969	-0.225179	-0.22309	0.0170232		0.425907	0.646758	0.625369	0.721695						0.28902	0.488699	0.606285	0.843644
	-0.057032	0.652676	0.67919	0.294255	0.680742	0.0639599	0.547198	0.692187		0.507411	0.462336	0.647649	0.61437						0.183526	0.425941	0.366941	0.765115
	-0.184039	0.475987	0.492122	0.474444	0.189096	0.311882	0.219183	0.534711		0.514966	0.280628	0.786653	0.482985						0.259585	0.222328	0.233987	0.266579
	-0.187735	0.377752	0.312452	0.672011	0.0115802	0.384996	0.200504	0.42057		0.492399	0.512079	0.750384	0.736052						0.785866	0.915132	0.801174	0.826588
	0.301462	0.357772	0.163118	0.44876	-0.277097	0.238493	0.111198	0.177867		0.482675	0.501629	0.654941	0.548949						-0.178048	-0.0695202	0.095719	0.48172
	-0.338208	-0.215051	-0.135899	0.0489692	-0.037492	0.10239	0.0848068	0.322201		0.61271	0.613942	0.37408	0.489685						0.208195	0.172409	0.361614	0.570937
	0.456147	0.720507	0.746285	0.806341	0.65103	0.185084	0.504484	0.932166		0.619663	0.687404	0.813503	0.849744						0.0925953	0.120974	0.295604	0.368587
	0.642309	0.792243	0.869363	0.967761	0.280424	0.307932	0.322454	0.205276		0.417674	0.40732	0.741307	0.708139						0.171044	0.154417	0.226845	0.371137
	0.872986	0.792365	0.85786	0.841321	0.427816	-0.040455	0.164944	0.342087		0.540396	0.539096	0.751302	0.686427						0.192035	0.102395	0.152546	0.402124
	0.847637	0.874223	0.843615	0.940525	0.0883562	0.29815	0.305546	0.346179		0.421084	0.553212	0.680932	0.531143						0.0768403	0.249282	0.369632	0.555404
	0.681889	0.87765	0.86058	0.823321	-0.0819152	0.249547	0.116407	0.234016		0.448622	0.693597	0.713781	0.775446						0.251592	0.432825	0.571018	0.805313
	0.540724	0.804953	0.77231	0.819615	-0.0113843	0.141926	0.0279327	0.332295		0.363006	0.475659	0.620962	0.673041						0.306695	0.594107	0.632132	0.8922
	0.688442	0.780598	0.746447	0.833883	-0.0669019	0.031596	0.00289831	0.296277		0.562533	0.721777	0.814162	0.858396						0.102297	0.365202	0.364754	0.580467
	0.695062	0.807669	0.794879	0.764342	-0.548377	-0.553514	-0.386463	-0.137446		0.354294	0.342573	0.702562	0.69998						-0.0185021	0.0744812	0.253744	0.443042
	0.210349	0.737247	0.65001	0.55032	-0.212716	-0.251666	0.0207003	0.0429183		0.532462	0.331642	0.705214	0.598632						0.0950782	0.015199	0.229417	0.408445
	0.0070877	0.663215	0.725487	0.704835	0.445612	-0.0373251	0.325127	0.64855		0.439534	0.531894	0.79342	0.649539						-0.0436053	0.00512107	0.164609	0.146859
	0.305358	0.232497	0.173988	0.426145	0.146187	0.174399	0.116425	0.493348		0.528991	0.213703	0.759597	0.602933						0.0966733	0.103274	0.174603	0.202713
	0.158701	-0.0513836	0.0329383	0.376068	-0.0481097	0.267067	0.117419	0.287118		0.385172	0.736182	0.694665	0.68701						0.173418	0.186756	0.250909	0.46821
	0.212058	0.574857	0.638719	0.874167	0.0604232	0.352701	0.246347	0.305004		0.385962	0.350293	0.561949	0.665009						0.208006	0.365835	0.470736	0.651836
	0.522114	0.678589	0.683888	0.927688	0.333443	0.0947121	0.144369	0.513219		0.466832	0.726377	0.839401	0.824842						0.229049	0.425665	0.572977	0.819973
	0.783134	0.704281	0.850664	0.891696	0.322813	0.49636	0.189032	0.569391		0.194418	0.141845	0.639372	0.572961						0.266258	0.502307	0.520189	0.906979
	0.903344	0.761454	0.83206	0.918607	0.00837298	0.498396	0.0519354	0.348474		0.374232	0.233649	0.775263	0.394141						0.255941	0.466562	0.488689	0.757352
	0.900163	0.912201	0.873763	0.889641	0.710146	0.0530328	0.457176	0.725161		0.501837	0.601203	0.84482	0.717252						0.212703	0.411994	0.138156	0.3901
	0.803419	0.860424	0.92875	0.857686	-0.0401653	-0.100725	0.392324	0.40235		0.747323	0.537095	0.837164	0.761734						0.00341773	0.197034	0.093349	0.15512
	0.857402	0.884886	0.903608	0.865535	-0.566416	-0.50504	-0.276295	-0.112928		0.225312	0.189969	0.577825	0.719238						0.185112	0.301327	0.474553	0.618321
	0.738718	0.841929	0.850231	0.95226	-0.806852	-1.04479	-0.724135	-0.305769		0.37089	0.732174	0.659989	0.831285						0.00519881	0.0619676	0.225892	0.398687
	0.224882	0.692536	0.560773	0.750225	-1.30575	-1.08633	-0.924657	-0.684862		0.281985	0.11266	0.718029	0.643037						0.00382218	0.00676408	0.141741	0.153938
	0.73619	1.21895	0.869068	0.938985	0.20387	0.0378403	0.271692	0.521167		0.542696	0.50763	0.908449	0.840498						0.087521	-0.0274548	0.092662	0.0756627
	0.295441	0.341613	0.308473	0.48732	0.269032	0.306293	0.230823	0.506642		0.40385	0.654284	0.624778	0.608712						0.200941	0.358722	0.393576	0.665502
	-0.0903741	-0.283776	0.000797961	0.328289	0.183241	0.386256	0.226984	0.392393		0.495672	0.324722	0.642554	0.794838						0.424522	0.623878	0.660751	0.905591
	0.0738629	0.268613	0.324682	0.898924	0.332088	0.465213	0.414176	0.360363		0.247591	0.51774	0.509749	0.866724						0.294102	0.41938	0.633945	0.845127
	0.495822	0.60001	0.7014	0.982821	0.497107	0.498362	0.41688	0.511419		0.479398	0.634764	0.87544	0.75566						0.400573	0.357147	0.454582	0.866293
	0.857515	0.780304	0.964273	0.915307	0.292709	0.485106	0.319873	0.480004		0.470285	0.743333	0.852904	0.78248						0.379955	0.526114	0.599826	0.637163
	0.967066	0.799033	0.92352	0.964343	-0.146799	0.172808	0.0258765	0.312384		0.245864	0.434151	0.608679	0.81353						0.302638	0.573345	0.695619	0.647547
	0.918241	0.876228	0.94144	0.977895	0.0155301	0.267404	0.192198	0.333801		0.244819	0.441975	0.651458	0.540788						0.400821	0.524208	0.766757	0.833407
	0.866416	0.853057	0.918582	0.92088	0.300656	0.490602	0.344669	0.555828		0.234269	0.204968	0.50811	0.820994						0.16648	0.213935	0.448852	0.660519
	0.963099	0.784889	0.840942	0.912879	0.388938	0.526433	0.432744	0.548447		0.440515	0.616128	0.716755	0.714462						0.0317298	-0.0186425	0.0809465	0.166916
	0.726914	0.695425	0.804605	0.926814	0.407472	0.350809	0.601134	0.352538		0.162182	0.457007	0.52212	0.6191						0.146743	0.0510733	0.137054	0.235521
	0.381545	0.708138	0.466078	0.767534	-0.466085	-0.166854	-0.51748	-0.194597		0.363543	0.502989	0.702709	0.833345						0.178191	0.373841	0.427916	0.763354
	0.856427	0.46002	0.654142	0.855255	0.491954	0.649455	0.526285	0.616647		0.281509	0.182065	0.646245	0.774678						0.377273	0.519502	0.628779	0.962778
	0.644621	0.527901	0.59719	0.599718	0.384224	0.385914	0.54267	0.659546		0.332863	0.340305	0.750157	0.579583						0.212437	0.319847	0.575286	0.8135
	-0.0115783	-0.733774	-0.0727962	0.281115	0.734047	0.484333	0.461754	0.813425		0.063116	0.345599	0.561907	0.560756						0.260639	0.177394	0.307894	0.742129
	0.217909	0.529559	0.531389	0.884109	0.699175	0.612911	0.627723	0.699367		0.525165	0.685833	0.84569	0.870749						0.454012	0.729693	0.905553	0.764258
	0.461541	0.60839	0.749992	0.877932	-0.172687	-0.2094	-0.0254019	-0.158581		0.405639	0.21586	0.618715	0.738936						0.507622	0.687304	0.830707	0.790328
	0.790717	0.761292	0.907825	0.861327	0.641798	0.219738	0.78939	0.557271		0.106703	0.456449	0.691336	0.596021						0.42606	0.416897	0.646703	0.765694
	0.966118	0.835867	0.943457	0.919487	-0.518246	0.324691	-0.223869	-0.0468409		0.553985	0.649429	0.818536	0.833921						0.186689	0.062776	0.235244	0.307108
	0.988026	0.907861	0.991326	0.950356	-0.917533	-0.422865	-0.854393	-0.319862		0.555291	0.307087	0.701126	0.840009						0.108416	0.0538235	0.114033	0.285504
	0.891037	0.940471	0.893483	0.906817	-0.0511248	0.245227	0.303034	0.293784		0.0203038	0.252451	0.315183	0.393808						0.095063	0.245456	0.334051	0.663821
	1.00396	0.84238	0.790875	0.936777	-0.0158591	0.28473	0.371935	0.0951698		0.559478	0.700892	0.735499	0.840016						0.16869	0.283267	0.399363	0.75552
	0.744802	0.740187	0.808525	0.933703	-0.00637677	0.26143	0.188198	0.375269		0.654888	0.50024	0.746323	0.903123						0.159978	0.228295	0.322598	0.702366
	0.114826	0.630385	0.448903	0.623506	-0.0450607	0.393046	0.150923	0.190957		0.632499	0.739171	0.813957	0.873602						0.180566	0.109581	0.214983	0.674419
	0.515372	0.414057	0.381762	0.344264	0.284288	0.392637	0.383273	0.263945		0.688055	0.663928	0.807834	0.776268						0.565486	0.69691	0.876737	0.780683
	0.0222419	-0.204542	-0.0740836	0.172372	-0.472712	0.407881	-0.120022	-0.144272		0.617159	0.774236	0.703829	0.913968						0.593962	0.770187	0.906987	0.80156
	0.328005	0.512359	0.562849	0.817955	0.446635	0.720577	0.418316	0.531527		0.507784	0.501798	0.572185	0.830743						0.471734	0.573043	0.731947	0.795758
	0.548412	0.700136	0.693778	0.857627	0.207212	0.642577	0.366172	0.36456		0.662473	0.465394	0.691336	0.86909						0.229702	0.146786	0.318591	0.447042
	0.900209	0.909436	0.918486	0.838349	-1.61799	-0.884696	-1.13264	-0.99214		0.422606	0.541683	0.386455	0.741923						0.12247	0.0667647	0.168438	0.373812
	0.953244	0.937958	0.926086	0.908879	-0.269556	-0.0565122	-0.130429	-0.0172373		0.500215	0.219952	0.65322	0.779306						0.14241	0.260267	0.294922	0.528458
	0.899809	0.936448	0.831273	0.921422	0.587753	0.223372	0.389499	0.40895		0.395701	0.466512	0.609721	0.729687						0.201942	0.214355	0.271554	0.509187
	0.998261	0.932718	0.868545	0.918028	-0.575367	0.0316497	-0.161426	-0.130766		0.114226	0.291409	0.345815	0.720988						0.209681	0.204116	0.239036	0.562449
	0.675413	0.826676	0.874241	0.932729	0.121908	0.271583	0.232357	0.265183		0.722301	0.729703	0.825903	0.881965						0.657678	0.778473	1.03633	0.976969
	0.458978	0.448114	0.40863	0.367915	0.82275	0.64955	0.687113	0.712336		0.73617	0.680475	0.820998	0.874818						0.381318	0.514334	0.664	0.77133
	-0.871039	-1.11577	-0.890739	-0.407391	0.190474	0.528631	0.155165	0.335925		0.327324	0.420409	0.127402	0.762022						0.14097	0.112869	0.203194	0.322956
	0.32019	0.404917	0.507949	0.696505	-0.388985	0.480685	-0.00230691	-0.0467463		-0.205953	0.124558	-0.246447	0.790331						0.118846	0.066365	0.146129	0.278541
	0.432367	0.715309	0.595072	0.786757	0.422958	0.347967	0.244115	0.709047		0.866081	0.843575	0.894555	0.902899						0.0845933	0.361586	0.268792	0.31938
	0.774174	0.926579	0.799688	0.772702	0.469025	0.37125	0.35095	0.672647		0.512795	0.303873	0.410106	0.883368						0.60294	0.734824	0.853926	0.863173
	0.886665	0.889545	0.913781	0.927971	0.0191405	-0.201058	0.329484	0.475249		0.780335	0.885607	0.775451	0.978614						0.223887	0.342175	0.408544	0.490214
	0.837999	0.898615	0.772976	0.953055	-0.00304066	0.650395	0.443381	0.408725		-0.0342695	0.096118	0.331586	0.766094						0.0213194	0.237644	0.16386	0.214514
	0.993154	0.915564	0.85947	0.860707	0.361543	0.662591	0.375008	0.68276		0.778704	0.870627	0.6196	0.941729						0.0279595	0.257059	0.180755	0.113874
	0.631879	0.860017	0.892386	0.953628	0.737851	0.530201	0.493537	0.735003		0.331853	0.00633943	0.240082	0.865589						-0.0513036	0.323646	0.0640495	-0.125887
	0.326386	-0.0998766	-0.136161	0.376318	0.271889	0.534904	0.636722	0.491932		-0.11424	0.048092	0.100295	0.640085						0.919597	0.776095	0.86393	0.845386
	0.35176	0.190336	0.253005	0.359783	0.209521	0.190248	0.370863	0.496326		0.459076	0.286932	0.265556	0.519417						0.911113	0.834998	0.954638	0.876677
	0.111831	0.459047	0.306814	0.756685	0.245124	0.617793	0.495522	0.559497		0.424822	0.314468	0.0254799	0.900886						0.85792	0.83669	0.922735	0.809316
	0.493577	0.702962	0.651459	0.854647	0.109833	0.203918	-0.0508999	0.6133		0.257805	0.264059	0.121935	0.568806						0.880967	0.887232	0.888773	0.904484
	0.87337	0.920641	0.954137	0.972989	0.151374	0.475079	0.226932	0.354885		0.2031	0.161977	0.480751	0.501616						0.909221	0.914974	0.855297	0.933785
	0.822774	0.905831	0.810013	0.934275	-0.0533221	0.613883	0.454915	0.190857		0.629315	0.152913	0.0877545	0.975179						0.961682	0.929774	0.862479	0.915704
	0.957767	0.841937	0.887013	0.871039	-0.153842	-1.23694	-0.560156	-0.135419		0.577264	0.528897	0.622358	0.760083						0.671856	0.734769	0.903027	0.831339
	0.701407	0.851624	0.891437	0.923989	0.212543	-0.333842	0.113672	0.43436		0.420103	0.477303	0.953948	0.862597						0.869675	0.801032	0.891293	0.905505
	0.326946	-0.0907598	-0.300742	0.339531	0.419189	0.315429	0.447548	0.586118		0.315495	0.327346	0.314338	0.854442						0.907977	0.836852	0.852673	0.87641
	0.212737	0.293288	0.153711	0.225465	0.190625	0.462377	0.460402	0.505021		-0.171908	0.297124	0.489144	0.740249						0.933428	0.844493	0.823906	0.857325
	0.102842	0.247101	0.154032	0.868322	-0.373256	-0.424433	-0.220148	0.294777		0.546252	-0.285198	-0.0884069	0.467062						0.900315	0.81762	0.795309	0.718363
	0.324938	0.549782	0.565072	0.926808	0.069754	-0.182718	0.388332	0.330724		0.134782	0.0393219	0.316447	0.526789						0.908501	0.843094	0.822094	0.858679
	0.867757	0.877017	0.961369	0.946138	0.127227	0.140395	0.335254	0.291009		-0.260627	0.101141	0.70865	0.743824						0.959282	0.838499	0.854346	0.930961
	0.890675	0.780782	0.882787	0.940656	0.287324	0.454284	0.326459	0.33495		0.0869245	0.598026	0.676057	0.824279						0.972362	0.876991	0.910197	0.834655
	0.95428	0.829424	0.961596	0.843015	-0.125248	0.342846	0.179132	0.197179		0.281221	0.213132	0.327704	0.742287						0.824294	0.765036	0.801588	0.849325
	0.735526	0.887686	0.882927	0.848787	0.119271	-0.198637	-0.124877	-0.0540929		0.025326	0.161954	0.312316	0.515943						0.692613	0.762432	0.823798	0.90365
	0.108649	-0.16661	-0.258164	0.238323	0.0912798	-0.539642	-0.25831	0.21547		0.209217	0.601401	0.764699	0.873353						0.980387	0.798924	0.874605	0.864967
	0.180758	0.233984	0.149079	0.250539	0.583062	0.243791	0.4011	0.81142		0.302724	0.366098	0.345547	0.769354						0.846395	0.840908	0.823148	0.918661
	0.211573	0.123098	0.112679	0.841572	0.426504	0.303158	0.35428	0.664744		0.372432	0.239055	0.36942	0.741024						0.897268	0.820547	0.76115	0.838095
	0.389771	0.398395	0.523712	0.918426	0.0619773	0.408937	0.367257	0.4084		-0.0220603	0.139832	0.611463	0.628149						0.933759	0.891785	0.81058	0.846269
	0.723985	0.792663	0.917393	0.912707	-0.606199	-0.44107	-0.211274	0.205325		0.35709	0.694971	0.785455	0.516175						0.881131	0.847719	0.832003	0.801511
	0.901637	0.802329	0.928287	0.882854	-0.151311	0.6731	0.320193	0.434033		0.256663	0.286022	0.44241	0.725081						0.926256	0.822955	0.855986	0.857961
	0.946379	0.770356	0.92413	0.763272	-0.0183597	-0.254132	0.201415	0.284074		0.219435	0.369941	0.587186	0.560555						0.937952	0.847717	0.857344	0.769653
	0.677879	0.857775	0.898748	0.786035	0.210244	0.185379	0.541103	0.448946		-0.0323944	-0.132224	0.493776	0.482097						0.950851	0.938611	0.896707	0.783148
	-0.155815	-0.0920589	-0.577232	-0.108244	0.264261	0.379856	0.483886	0.370076		0.359427	0.729389	0.701108	0.554886						0.825026	0.761642	0.874931	0.886413
	0.144374	0.104456	0.0777792	0.158615	0.404703	0.431255	0.25631	0.35687		0.425132	0.491293	0.516034	0.879924						0.726963	0.559519	0.634454	0.689387
	0.487031	0.232561	0.477505	0.90351	0.104122	0.314411	0.219809	0.251973		0.288053	0.528925	0.662539	0.513505						0.639072	0.811685	0.845323	0.890451
	0.613712	0.68144	0.869318	0.913938	-0.474791	-1.01994	-0.934949	-0.65755		0.42779	0.287998	0.637523	0.362623						0.7949	0.822402	0.803023	0.923099
	0.855801	0.830153	0.909916	0.825193	-0.0253198	-0.877205	-0.602535	0.231105		0.575076	0.598489	0.725327	0.743053						0.889689	0.808145	0.769839	0.894776
	0.890164	0.736906	0.880529	0.780959	0.535603	0.209155	0.115929	0.789842		0.308637	0.614974	0.716346	0.471226						0.900204	0.847198	0.792306	0.866661
	0.64775	0.825192	0.906563	0.749326	0.266749	0.427551	0.361367	0.554718		0.346781	0.471097	0.53373	0.518163						0.953192	0.862968	0.815282	0.833582
	0.153423	0.385832	-0.563751	0.239127	0.0130131	0.5464	0.428545	0.417403		0.514149	0.847306	0.817359	0.72758						0.923982	0.960593	0.916606	0.888177
	0.17201	0.0380249	0.0913378	0.132343	-0.263201	0.328314	0.0823033	0.292599		0.586371	0.80805	0.892686	0.81215						0.866894	0.922619	0.935563	0.907238
	0.464574	0.110356	0.321627	0.911499	-0.33382	0.129884	0.173675	0.188994		0.382399	0.513039	0.46917	0.417734						0.936385	0.871765	0.96937	0.839285
	0.537135	0.697221	0.780049	0.932286	0.357968	0.434511	0.542761	0.528215		0.472382	0.736435	0.858255	0.641459						0.943884	0.850067	0.914282	0.728308
	0.790917	0.980448	0.867367	0.841618	0.366372	0.58681	0.625379	0.503068		0.667934	0.885494	0.954937	0.81894						0.952225	0.855925	0.851837	0.864485
	0.89461	0.765522	0.906932	0.76727	-0.696617	-0.807819	-0.489928	-0.541989		0.707881	0.922497	0.933804	0.878959						0.942187	0.732924	0.972093	0.972308
	0.740965	0.821386	0.944993	0.831364	0.281902	0.311581	0.222409	0.606623		0.268691	0.113024	0.230587	0.575213						0.692446	0.517938	0.697235	0.784869
	0.34799	0.129461	0.285308	0.338615	0.227863	0.448555	0.371108	0.489292		-0.183323	-0.324363	-0.148829	0.188024						0.650486	0.718061	0.74776	0.853719
	0.481637	0.0825874	0.0564868	0.894174	-0.0332307	0.545007	0.413441	0.373804		0.713535	0.91887	0.922116	0.824293						0.824423	0.815484	0.890474	0.93671
	0.531556	0.532462	0.711304	0.913655	-0.18999	-0.360577	-0.0791822	-0.0860483		0.173982	-0.928117	-0.304523	0.325879						0.863711	0.762613	0.793748	0.857232
	0.490946	0.866729	0.816793	0.918389	0.0996941	0.251624	0.258966	0.327867		0.0893784	-0.735727	-0.340613	0.545201						0.929376	0.795324	0.751558	0.839225
	0.808588	0.815516	0.878331	0.779342	-0.369271	-0.356267	0.0768988	-0.0651089		0.190443	0.185269	0.0743511	0.549548						0.901231	0.86957	0.88681	0.824242
	0.894532	0.827408	0.9489	0.875384	0.215247	0.532305	0.346838	0.539089		-0.194179	-0.195024	-0.169341	0.178447						0.825787	0.898334	0.935906	0.820283
	0.287933	-0.0125773	0.0157414	0.214781	0.415388	0.596485	0.455988	0.462978		0.747835	0.883377	0.827927	0.752884						0.758721	0.839107	0.893554	0.820605
	0.528154	0.518663	0.67552	0.891014	0.13451	0.4959	0.4113	0.434278		0.249409	0.645322	0.621006	0.257824						0.796978	0.893084	0.824285	0.807958
	0.434129	0.803195	0.83343	0.939646	-0.357451	-0.136909	-0.226354	-0.470978		0.0857882	-0.581492	0.195435	0.233334						0.854413	0.901208	0.87393	0.849884
	0.694946	0.871435	0.884916	0.859748	-0.192528	-0.622741	-0.0146132	-0.10758		0.124931	-0.471439	0.193518	0.618753						0.905389	0.924145	0.837889	0.821904
	0.783527	0.720896	0.91704	0.900532	-0.563127	-1.1224	-0.400797	-0.393604		0.263839	0.128595	0.208722	0.369888						0.888326	0.857064	0.817673	0.904425
	0.346719	0.0206781	-0.0182381	0.169947	-0.33282	-0.527227	-0.15193	-0.000546384		-0.0649421	-0.133695	0.0035873	0.345843						0.947459	0.765119	0.973421	0.962532
	0.444577	0.405282	0.601722	0.826411	-0.395544	-0.550686	-0.239559	-0.0027496		0.70603	0.84921	0.693701	0.706403						0.901681	0.695643	0.897377	0.99479
	0.445102	0.671847	0.840086	0.864598	0.154735	0.41187	0.21074	0.561656		-0.00281755	0.589369	0.709337	0.311456						0.603453	0.645395	0.722439	0.853994
	0.672857	0.851732	0.929498	0.878925	0.526235	0.655277	0.455511	0.550124		0.143474	0.152585	0.527403	0.385617						0.695488	0.732426	0.760431	0.855399
	0.625602	0.63421	0.89379	0.926671	0.550984	0.585349	0.429708	0.447702		0.0551428	0.00331483	0.54653	0.614003						0.685828	0.749969	0.756886	0.7719
	0.378073	0.0349419	0.0664833	0.239689	0.756059	0.371156	0.631795	0.741377		-0.0125844	-0.0884242	0.449591	0.37676						0.69751	0.828219	0.762138	0.845586
	0.513133	0.428654	0.524025	0.712912	0.210069	0.549897	0.207921	0.430402		0.26349	0.00173539	0.0714794	0.218066						0.669958	0.882185	0.727922	0.827565
	0.475128	0.557414	0.789413	0.862214	-0.0597676	0.560573	0.208675	0.314696		-0.0417304	-0.218175	0.0427368	0.350896						0.673661	0.884926	0.772695	0.764237
	0.562363	0.812	0.921651	0.908893	0.0240854	0.764547	0.273294	0.313165		-0.0528827	-0.20173	-0.0911062	-0.0965007						0.649293	0.798668	0.807849	0.767377
	0.7075	0.701962	0.842469	0.901435	-0.00467395	0.62703	0.173692	0.280237		0.723811	0.672688	0.411884	0.71742						0.739972	0.760376	0.770686	0.887418
	0.66313	0.144124	0.674624	0.877527	0.0932702	0.311446	0.222993	0.388542		0.0966021	0.464118	0.624701	0.457864						0.763895	0.800987	0.785269	0.88732
	0.433526	0.035457	-0.223039	0.298149	0.0751673	-0.0729983	0.177401	0.387597		0.244932	0.609948	0.867629	0.726106						0.7887	0.899391	0.79437	0.819549
	0.433354	-0.0436357	0.256377	0.232734	-0.39606	-0.914348	-0.424085	0.0018238		0.201732	0.479111	0.804053	0.570384						0.82985	0.921633	0.770801	0.905937
	0.468969	0.439732	0.406547	0.668859	0.235851	0.155539	0.220536	0.292438		0.07621	-0.217671	-0.0970632	-0.18717						0.847388	0.753573	0.861935	0.941601
	0.443648	0.485347	0.65216	0.844862	0.446601	0.463684	0.16322	0.300596		-0.0609308	-0.301569	0.0899453	0.226448						0.9134	0.675365	0.91806	0.945353
	0.638134	0.647873	0.924083	0.907529	0.0581601	0.131389	0.0696465	0.224101		0.109025	0.0838856	0.275289	0.260001						0.669379	0.278597	0.781264	0.816007
	0.755995	0.896009	0.884174	0.913252	0.100689	0.339974	0.181986	0.267939		0.456684	0.631425	0.350586	0.419463						0.650987	0.735075	0.840545	0.961716
	0.715673	0.689057	0.779544	0.933013	0.042839	0.492592	0.115489	0.164492		0.0888174	0.488939	0.428054	0.572388						0.656287	0.689362	0.803586	0.880133
	0.57473	0.305539	0.393938	0.390221	0.0753293	0.583433	0.0680477	0.258588		0.426305	0.752091	0.882631	0.825299						0.580746	0.693285	0.770047	0.84042
	0.243055	0.267901	0.413628	0.771829	0.214204	0.480226	0.21688	0.454959		0.432945	0.852137	0.880425	0.917172						0.639343	0.705329	0.764294	0.747206
	0.649313	0.587999	0.886342	0.877874	0.124922	0.348487	0.289786	0.542082		-0.0985781	-0.334638	0.126613	0.163094						0.720063	0.724814	0.740458	0.778286
	0.758115	0.690654	0.831506	0.914591	0.0417278	0.0371781	-0.0897923	0.399849		0.0968167	0.210976	0.358338	0.323265						0.725516	0.792521	0.770173	0.819921
	0.547549	0.602613	0.751812	0.922619	0.446123	0.482748	0.130093	0.575847		0.283374	0.513663	0.326261	0.419614						0.787319	0.81055	0.841636	0.796304
	0.167491	0.119289	0.416205	0.680989	-0.415208	-0.0190467	-0.397132	-0.15413		0.0485888	0.286597	0.240927	0.553177						0.745079	0.751985	0.753132	0.795342
	0.648552	0.58071	0.866944	0.856368	0.193634	0.687641	0.23396	0.420865		0.809164	0.298344	0.745269	0.71945						0.796641	0.75826	0.657339	0.932856
	0.767162	0.791604	0.887578	0.931096	0.203277	0.638757	0.267409	0.467498		0.375411	0.589269	0.738762	0.843351						0.756719	0.777042	0.743617	0.835927
	0.611062	0.567555	0.744398	0.920391	-0.107565	0.557949	0.179061	0.432526		0.505361	0.872185	0.890686	0.951892						0.674277	0.806136	0.797174	0.849747
	0.466019	0.357746	0.657979	0.928494	0.2527	0.236397	0.289775	0.563053		-0.0921648	0.0384739	0.217322	0.20349						0.789645	0.859349	0.778058	0.879378
	0.570367	0.454642	0.683874	0.628411	0.653664	0.688886	0.826136	0.946543		0.182353	0.289513	0.511234	0.363154						0.809025	0.795558	0.879747	0.924248
	0.211499	0.148654	0.30265	0.402903	0.901003	0.81187	0.815129	0.867839		0.302099	0.410346	0.578487	0.566851						0.851197	0.746001	0.926256	0.915655
	0.471674	0.337303	0.805962	0.900484	0.0309057	0.596264	0.61104	0.416096		0.264163	0.297865	0.47924	0.837992						0.735769	0.588636	0.89667	0.844691
	0.813349	0.818693	0.838567	0.931311	-0.0993592	-0.0299962	0.0283013	0.323826		0.493663	0.633345	0.513489	0.748731						0.603711	0.77001	0.817111	0.877835
	0.519436	0.528734	0.845887	0.9197	0.167519	0.168822	0.26509	-0.249089		-0.608505	-0.809873	-0.619331	-0.316841						0.550499	0.731249	0.726159	0.869077
	0.278596	-0.0897841	0.695194	0.926979	-0.0819814	0.354021	0.263327	-0.177839		0.0139985	0.313936	0.283932	0.18663						0.591515	0.711395	0.791044	0.882369
	0.12947	0.403972	0.252346	0.301372	0.215237	0.620445	0.485768	0.215076		0.0623855	0.202354	0.4589	0.240615						0.59948	0.619665	0.858422	0.827371
	0.280263	0.200531	0.547745	0.546991	0.75021	0.595535	0.775638	0.486344		0.240467	0.477161	0.448527	0.436403						0.602556	0.540952	0.811152	0.80803
	0.551425	0.464611	0.804902	0.87088	0.506831	0.703391	0.610519	0.490391		0.133879	0.374668	0.148989	0.286632						0.701598	0.543648	0.793942	0.809645
	0.863274	1.00636	0.859932	0.869662	0.334078	0.67009	0.351999	0.319891		0.30442	0.567383	0.0910166	0.481674						0.722582	0.659706	0.92534	0.887292
	0.407962	0.608258	0.855317	0.879465	0.445841	0.756711	0.643273	0.38263		0.433854	0.39278	0.30771	0.568802						0.736621	0.775998	0.862925	0.938327
	0.390206	0.257594	0.799553	0.932018						-0.0148251	-0.842683	-0.803622	0.222802						0.686999	0.754856	0.758591	0.919839
	0.191002	0.166131	0.381239	0.119215						0.0145574	-0.00389102	-0.00384929	0.165097						0.668579	0.760831	0.634129	0.868913
	0.105302	0.353949	0.434257	0.280092						0.102076	0.333227	0.354592	0.2988						0.70466	0.804364	0.743799	0.94294
	0.359123	0.60092	0.72339	0.731206						0.0572128	0.277381	0.446699	0.363343						0.672067	0.869693	0.81171	0.922733
	0.660436	0.783239	0.894514	0.918747						0.35092	0.43375	0.557405	0.505496						0.763023	0.903278	0.864361	0.923834
	0.575835	0.581549	0.869266	0.922689						0.291299	0.404164	0.315692	0.412055						0.873261	0.844331	0.958936	0.894278
	0.352326	0.28807	0.660511	0.874356						0.232316	0.237203	-0.395729	0.495352						0.788124	0.765879	0.906052	0.855876
	0.345914	-0.0742226	0.536644	0.810907						0.23891	-0.170342	-0.555243	0.349751						0.717908	0.629338	0.883404	0.817863
	0.540151	0.366127	0.59196	0.273957						0.197883	0.158818	0.137108	0.290005						0.676987	0.779468	0.814628	0.811762
	0.27467	0.272693	0.423439	0.215353						-0.0251086	0.274597	0.389741	0.361003						0.556987	0.826113	0.798952	0.803527
	-0.401722	-0.0800406	0.0780129	0.228091						0.0154163	0.239133	0.385038	0.443089						0.543797	0.738095	0.834711	0.884847
	0.494147	0.694966	0.80274	0.909102						0.328643	0.336165	0.414235	0.628685						0.642415	0.593256	0.876942	0.835353
	0.183388	0.343399	0.597509	0.772286						-0.326832	-0.0792418	-0.0574363	0.2718						0.692546	0.600931	0.898553	0.898254
	0.0713201	-0.20572	0.443105	0.751287						0.013427	-0.445954	-0.380406	0.374662						0.758029	0.679653	0.887039	0.949606
	0.30534	-0.0575303	0.49181	0.815175						0.0244716	-0.258837	-0.229699	0.14929						0.644602	0.646566	0.865635	0.942582
	0.352135	-0.296797	0.25705	0.674398						0.0535579	0.112174	0.318696	0.237075						0.488909	0.615458	0.686958	0.920637
	0.551863	0.0210547	0.440127	0.318445						0.0346593	0.358266	0.407071	0.448816						0.225972	0.47734	0.546386	0.821525
	0.190668	0.22193	0.435527	0.573949						0.147329	0.34152	0.436558	0.39307						0.274421	0.568119	0.582428	0.758274
	0.27555	0.627094	0.484939	0.790092						0.354338	0.431248	0.486598	0.597495						0.512821	0.684217	0.704725	0.883962
	0.0674625	0.316695	0.391562	0.729948						-0.0400109	0.0663661	0.219394	0.576154						0.640431	0.872192	0.84383	0.881536
	0.387245	-0.193294	0.562215	0.752779						-0.175533	-0.441164	-0.286444	0.320913						0.725833	0.905586	0.943576	0.915953
	0.582441	0.367668	0.638446	0.711018						0.0275321	-0.146693	0.182155	0.238609						0.831078	0.867899	0.948592	0.920291
	0.534983	0.195722	0.636199	0.735712						0.105911	0.0977724	0.402402	0.268019						0.728185	0.841078	0.912536	0.832079
	0.392381	-0.0251801	0.6491	0.916568						-0.0192036	0.235074	0.305745	0.366392						0.692783	0.665292	0.875296	0.834118
	0.0873362	0.258141	0.40307	0.638118						0.150875	0.270561	0.371809	0.423415						0.613005	0.847414	0.860041	0.787848
	0.792382	0.378838	0.712696	0.654124						0.261857	0.307863	0.185256	-0.0270262						0.57446	0.855055	0.868049	0.726161
	0.606965	0.601243	0.695488	0.815684						0.364801	0.270508	0.617182	0.522289						0.614802	0.70458	0.788564	0.785385
	0.636339	0.433574	0.560397	0.931379						0.127032	-0.285428	-0.0747853	0.459845						0.672938	0.578001	0.82269	0.872424
	-0.00221988	0.0846994	0.410901	0.655024						0.211588	-0.0921644	0.160307	0.466821						0.71798	0.653214	0.902833	0.897793
	0.653528	0.431832	0.784822	0.932548						0.245561	0.168353	0.322911	0.540052						0.543979	0.594622	0.781838	0.87108
	0.700619	0.771173	0.830551	0.979551						0.196746	0.364593	0.47199	0.530605						0.468004	0.484218	0.711592	0.883009
	0.513562	0.715234	0.817084	0.921543						0.161675	0.269431	0.297101	0.536002						0.365071	0.74686	0.734297	0.827131
	0.644635	0.55812	0.793348	0.969384						0.149534	0.46885	0.468463	0.378966						0.626738	0.844983	0.919544	0.928553
	0.875389	0.625846	0.784452	0.917285						0.411715	0.696166	0.675936	0.614857						0.684151	0.880967	0.913884	0.856922
	0.650581	0.337013	0.894581	0.757401						0.262791	0.294817	0.655856	0.719255						0.646313	0.800543	0.914144	0.819753
	0.554714	0.257776	0.734051	0.803583						0.36059	0.46639	0.677105	0.616394						0.619877	0.672534	0.824429	0.824846
	0.871198	0.740032	0.832309	0.889623						0.163647	0.145524	0.383101	0.525027						0.553742	0.832994	0.836197	0.901654
	0.561172	0.712833	0.747299	0.465891						0.237908	0.19975	0.463793	0.391592						0.619306	0.790114	0.796869	0.867213
	0.429063	0.429716	0.528411	0.501274						0.632361	0.293839	0.800837	0.772756						0.589176	0.724279	0.739539	0.8641
	0.30627	0.367943	0.407254	0.559043						0.492817	0.330669	0.517755	0.491628						0.616021	0.666292	0.78467	0.886805
	0.581672	0.663698	0.556964	0.82214						0.586081	0.726701	0.915707	0.876596						0.557311	0.616759	0.794319	0.83493
	0.59449	0.626593	0.878362	0.606193						0.831308	0.788172	0.942936	0.844187						0.355964	0.385255	0.660292	0.761587
	0.614436	0.543694	0.60636	0.536714						0.837212	0.824838	0.894986	0.9566						0.537205	0.7527	0.750618	0.883171
	0.567626	0.508028	0.506938	0.740437						0.515108	0.535979	0.590294	0.879719						0.711589	0.869223	0.910213	0.864101
	0.425024	0.703581	0.684725	0.971216						0.422661	0.206476	0.313093	0.780014						0.501727	0.543301	0.802377	0.776083
	0.726919	0.862219	0.783957	0.953808						0.363582	0.140996	0.300356	0.713755						0.446435	0.606287	0.692509	0.752229
	0.741964	0.81859	0.756918	0.854446						0.341166	0.182525	0.383177	0.535817						0.515956	0.75208	0.758198	0.86194
	0.20295	0.54695	0.600838	0.668647						-0.0538067	0.102258	0.327347	0.574998						0.567962	0.835387	0.812775	0.908354
	0.244853	0.721613	0.756632	0.532868						0.560923	0.746903	0.87563	0.836424						0.509218	0.874748	0.798626	0.945123
	0.507882	0.627758	0.656667	0.565038						0.737127	0.79283	0.974848	0.841416						0.568241	0.701643	0.736215	0.91994
	0.550292	0.517062	0.580044	0.723208						0.758475	0.764081	0.950593	0.966695						0.421104	0.532014	0.64428	0.752129
	0.612132	0.742731	0.615493	0.895701						0.631212	0.556994	0.736211	0.883726						0.546444	0.702784	0.821159	0.870659
	0.651238	0.992973	0.777909	0.956632						0.500284	0.262602	0.470069	0.839243						0.212889	0.18968	0.488159	0.665078
	0.556491	0.884581	0.672287	0.931011						0.454545	0.114071	0.145066	0.706879						0.446519	0.527045	0.457472	0.530194
	0.49645	0.739363	0.71156	0.863981						0.570109	-0.226273	0.107181	0.579697						0.444771	0.667297	0.729501	0.80781
	0.168963	0.727797	0.718133	0.741204						0.656212	0.608054	0.670162	0.721721						0.564221	0.782022	0.803038	0.896669
	0.381853	0.509945	0.565552	0.542781						0.42416	0.340495	0.634668	0.770595						0.476987	0.838003	0.811797	0.925301
	0.356458	0.585365	0.575253	0.491603						0.535802	0.609423	0.837482	0.753335						0.500483	0.593688	0.697276	0.946958
	0.549677	0.781341	0.780875	0.79489						0.632845	0.740313	0.941981	0.876072						0.161465	0.296901	0.427703	0.711968
	0.76925	0.840241	0.84286	0.871576						0.665728	0.709874	0.920589	0.952909						0.418776	0.610206	0.679842	0.824355
	0.690416	0.748933	0.719724	0.772173						0.675471	0.604437	0.78051	0.942654						0.457565	0.407353	0.590821	0.808789
	0.299546	0.542535	0.249546	0.681557						0.596073	0.317344	0.591259	0.944123						0.535416	0.439879	0.320946	0.551861
	0.605785	0.773115	0.691979	0.903104						0.470384	0.355001	0.531751	0.48969						0.598023	0.703052	0.895631	0.966241
	0.517165	0.675457	0.812884	0.76445						0.225472	0.0354423	0.516152	0.656897						0.537055	0.742115	0.796396	0.895137
	0.294489	0.557676	0.542767	0.615361						0.292772	0.190479	0.754742	0.553586						0.519715	0.810586	0.808627	0.917321
	0.421593	0.480614	0.634187	0.660766						0.589456	0.702559	0.915663	0.850396						0.447108	0.517784	0.720774	0.93164
	0.50333	0.63316	0.819513	0.729622						0.576309	0.626226	0.8674	0.92635						0.158009	0.322067	0.530868	0.753953
	0.693783	0.913113	0.830671	0.7464						0.656206	0.506388	0.799018	0.812966						0.291885	0.406897	0.52084	0.581277
	0.669259	0.817789	0.745084	0.817536						0.718676	0.649788	0.681361	0.849108						0.348828	0.278143	0.496984	0.702551
	0.493888	0.452008	0.531544	0.669449						0.196566	0.0228372	0.423802	0.710344						0.60367	0.607375	0.814788	0.841126
	0.628098	0.753804	0.603922	0.888338						0.231417	0.401455	0.487933	0.697515						0.510162	0.740585	0.899351	0.908377
	0.506141	0.651977	0.570976	0.858414						0.490295	0.520335	0.802006	0.781783						0.590323	0.865217	0.891214	0.914331
	0.11247	0.229266	0.482453	0.646781						0.633847	0.733854	0.916172	0.841942						0.514639	0.595183	0.755441	0.902671
	0.090458	0.242765	0.279481	0.457979						0.684313	0.737736	0.867896	0.872674						0.0611329	0.266329	0.448762	0.811034
	0.570796	0.630717	0.588294	0.49574						0.765522	0.602825	0.899579	0.743001						0.0350443	0.242075	0.566539	0.458681
	0.414629	0.504693	0.382954	0.460353						0.674031	0.668322	0.82379	0.708865						0.123928	0.133903	0.332767	0.489398
	0.324407	0.279385	0.469248	0.57005						0.541179	0.307808	0.486465	0.719709						0.283856	0.371087	0.487819	0.718514
	0.416856	0.462581	0.786372	0.651394						0.43747	0.215911	0.676927	0.789691						0.378578	0.629895	0.869142	0.895842
	0.674699	0.866586	0.915034	0.837637						0.219388	0.510347	0.491239	0.776109						0.583139	0.839689	0.945073	0.847372
	0.634621	0.765598	0.794911	0.733194						0.286268	0.502561	0.837901	0.818229						0.616423	0.773013	0.814435	0.921126
	0.4667	0.73063	0.683982	0.73846						0.483289	0.782146	0.935306	0.788834						0.145695	0.298507	0.57668	1.00899
	0.469874	0.736279	0.840536	0.834792						0.363423	0.690134	0.867851	0.767379						0.379673	0.413929	0.582857	0.738649
	0.533766	0.733174	0.733448	0.923047						0.478792	0.708602	0.528556	0.684193						0.374407	0.341583	0.478961	0.638019
	-0.243947	-0.312029	0.178876	0.56794						0.508568	0.341363	0.556495	0.768214						0.312144	0.482327	0.750408	0.796626
	-0.641742	-0.522277	0.0219695	0.193104						0.254668	0.114932	0.734979	0.876279						0.625193	0.756372	0.921234	0.808106
	0.161508	0.458824	0.281852	0.459477						0.347731	0.510271	0.869177	0.753508						0.733119	0.888671	0.871739	0.902285
	0.71309	0.607818	0.112295	0.784846						0.505113	0.795473	0.944771	0.806015						0.235161	0.396355	0.679053	0.92792
	0.519727	0.46176	0.0422038	0.344177						0.474094	0.537888	0.728953	0.773138						0.493966	0.473339	0.667126	0.840072
	0.432462	0.509303	0.44723	0.544298						0.407943	0.284367	0.747037	0.799228						0.398333	0.478129	0.591213	0.771676
	0.372643	0.483309	0.669219	0.694353						0.291087	0.594937	0.731065	0.665874						0.345191	0.508088	0.591001	0.757687
	0.385213	0.525883	0.724427	0.643705						0.397688	0.490938	0.873652	0.642167						0.607452	0.771897	0.887661	0.848821
	0.382096	0.600056	0.570722	0.520977						0.426667	0.817831	0.781716	0.769256						0.757177	0.964743	0.997607	0.931275
	0.394603	0.669985	0.583106	0.686373						0.440959	0.41918	0.705638	0.779344						0.417393	0.703744	0.796733	0.936825
	0.405073	0.643574	0.908027	0.833871						0.306483	0.400336	0.708595	0.60455						0.438005	0.523007	0.729968	0.895822
	0.46661	0.747913	0.890984	0.899417						0.531987	0.394977	0.519463	0.761508						0.284374	0.473939	0.511344	0.870812
	0.360376	0.464476	0.399546	0.764221						-0.0112154	0.596276	0.675345	0.691671						0.499007	0.470857	0.471804	0.698242
	0.185597	0.0887938	0.361674	0.340811						0.314768	0.315051	0.595417	0.571293						0.569466	0.664507	0.778724	0.881595
	0.273774	0.193092	0.0300023	0.375943						0.515456	0.448515	0.679817	0.712068						0.696692	0.914608	1.02105	0.94656
	0.282778	0.186801	0.0709672	0.226234						0.446899	0.623482	0.746434	0.771219						0.632536	0.857813	0.929836	0.927154
	0.37835	0.380336	0.504377	0.437071						0.000399717	-0.0024393	0.315384	0.619548						0.483314	0.460546	0.766579	0.767734
	0.359181	0.444745	0.640646	0.599774						0.459018	0.47495	0.685957	0.780869						0.0414943	0.369474	0.585409	0.773289
	0.235447	0.339744	0.505387	0.547551						0.555364	0.67253	0.779788	0.803014						0.356142	0.384618	0.560909	0.836619
	0.223886	0.40166	0.493792	0.362286						0.252577	0.300817	0.411872	0.617626						0.244483	0.0255581	0.00241508	0.401604
	0.529723	0.782237	0.61062	0.616811						0.741214	0.563199	0.709313	0.68306						0.422278	0.405279	0.568024	0.881294
	0.617938	0.878194	0.887802	0.866296						0.600947	0.630657	0.784929	0.855653						0.586977	0.677477	0.863032	0.933493
	0.622215	0.824363	0.780072	0.97246						0.168856	0.305778	0.542835	0.790257						0.679138	0.847351	0.904162	0.907662
	0.0769917	0.0319964	0.194416	0.358245						0.460368	0.635787	0.66017	0.715639						0.545063	0.540385	0.957142	0.88487
	0.192497	0.203336	0.32571	0.448099						0.188502	0.420045	0.578989	0.885261						0.387622	0.598221	0.649135	0.829274
	0.147751	0.132613	0.0746326	0.415564						-0.0173306	-0.114871	0.506125	0.716175						0.553476	0.653315	0.796359	0.924805
	0.310844	0.323935	0.348212	0.408628						0.0997845	0.582738	0.411954	0.419339						0.483597	0.397874	0.437607	0.727842
	0.464924	0.617189	0.513187	0.512775						0.221109	0.495295	0.548912	0.859747						0.479027	0.545101	0.716886	0.901633
	0.28905	0.480335	0.524391	0.558427						-0.0683043	-0.0556128	0.454245	0.78598						0.724554	0.839081	0.911047	0.950017
	0.306609	0.441898	0.614926	0.594856						0.169603	0.435399	0.660128	0.548377						0.576607	0.613197	0.96289	0.949958
	0.517569	0.630703	0.558396	0.734318						0.339592	0.590591	0.654751	0.910312						0.493082	0.651644	0.577097	0.82878
	0.511123	0.783443	0.776614	0.878667						0.29267	0.170387	0.477345	0.860884						0.579585	0.739144	0.833983	0.952796
	0.461302	0.558259	0.30683	0.742065						0.729394	0.670973	0.693527	0.883983						0.454663	0.23277	0.214999	0.555813
	0.172416	-0.138165	0.145598	0.0684011						0.540212	0.68789	0.638922	0.813526						0.313724	0.477586	0.645571	0.834724
	0.133264	-0.203968	0.244468	0.297795						0.310264	0.289381	0.567212	0.729372						0.735005	0.825603	0.922188	0.962582
	0.0937572	-0.083581	0.279325	0.372633						0.837157	0.755454	0.623316	0.816909						0.625238	0.721878	0.93491	0.943691
	0.335526	0.365348	0.504248	0.549184						0.474303	0.680653	0.56135	0.685672						0.573752	0.708525	0.803872	0.932867
	0.398533	0.499305	0.431721	0.670612						0.254159	0.225521	0.506849	0.64531						0.471853	0.548051	0.615342	0.722842
	0.537928	0.61667	0.62525	0.739435						0.924001	0.899398	0.842695	0.86909						0.353203	0.457872	0.624642	0.908749
	0.493592	0.673261	0.604778	0.690757						0.767287	0.830383	0.541354	0.88867						0.688189	0.780694	0.814621	0.957596
	0.142512	0.377476	0.435738	0.365269						0.567919	0.386704	0.71861	0.831064						0.544745	0.762187	0.925926	0.941968
	0.0596979	-0.121809	0.487811	0.389831						0.865441	0.978594	0.87386	0.997695						0.0493427	0.206084	0.8048	0.856892
	0.491364	0.674999	0.548575	0.863652						0.827903	0.779218	0.69775	0.905445						0.306034	0.429879	0.556445	0.811023
	0.315547	0.653858	0.575891	0.7491						0.712933	0.815369	0.806784	0.931681						0.598157	0.559441	0.699166	0.787228
	0.262756	0.094526	-0.204773	0.320373						0.771426	0.753964	0.783937	0.868391						0.446306	0.416782	0.488682	0.853924
	0.436484	0.398791	0.616186	0.450957						0.426513	0.505454	0.723269	0.861491						0.428196	0.594911	0.670345	0.900079
	0.419964	0.506978	0.714203	0.549711						0.0873206	0.526226	0.63139	0.599092						0.595848	0.773075	0.92788	0.956344
	0.155882	0.171848	0.448291	0.375161						0.418781	0.224421	0.833586	0.881152						0.425657	0.620148	0.921297	0.938479
	0.314111	0.223193	0.59729	0.605651						0.338755	0.571903	0.736082	0.768496						0.510652	0.327852	0.568325	0.656288
	0.478743	0.574218	0.860586	0.771874						0.509965	0.491399	0.715752	0.799758						0.298337	0.119267	0.302383	0.591563
	0.367851	0.543152	0.606343	0.743485						0.144412	0.496723	0.578875	0.813813						0.303232	0.494291	0.676261	0.86377
	0.593917	0.6973	0.691798	0.81318						0.221319	0.2548	0.716023	0.691891						0.621065	0.67866	0.877716	0.97615
	0.390215	0.615004	0.622156	0.509785						0.471658	0.505179	0.856902	0.891114						0.583632	0.619435	0.925208	0.961204
	0.0997923	0.177988	0.405161	-0.00296345						0.565746	0.347851	0.726724	0.944039						0.553429	0.352036	0.465399	0.409581
	0.417357	0.36182	0.331778	0.717798						0.387252	0.5111	0.741667	0.939687						0.46408	-0.0905842	0.121641	0.350869
	0.411911	0.699309	0.668557	0.82171						0.307882	0.243831	0.444586	0.674863						0.214259	0.407024	0.619703	0.836841
	0.148155	0.53825	0.494479	0.59172						0.492339	0.524365	0.715612	0.880823						0.582385	0.682684	0.839916	0.967549
	0.00406587	-0.637511	-0.524008	-0.118816						0.187909	0.255365	0.627978	0.77343						0.551125	0.645277	0.894843	0.984576
	0.67663	0.81916	0.867227	0.771607						0.414386	0.00239659	0.225208	0.790318						0.0879999	0.314785	0.499996	0.69771
	0.756293	0.861962	1.02532	0.860915						0.34348	0.342968	0.662564	0.832105						0.586782	0.646213	0.792996	0.909838
	0.412948	0.486503	0.740109	0.759642						0.519836	0.730169	0.54657	0.858063						0.579599	0.714354	0.818779	0.975288
	0.356954	0.375439	0.707187	0.826168						0.0106279	0.6643	0.630101	0.474062						0.49446	0.498165	0.750272	0.952528
	0.612749	0.698416	0.943758	0.912767						0.364557	0.136672	0.684695	0.710787						0.0689722	0.138136	0.495718	0.583521
	0.810599	0.706119	0.813039	0.868714						0.0710494	-0.133421	0.32777	0.4335						0.53742	0.611739	0.711811	0.881103
	0.75342	0.65785	0.744569	0.782421						0.362939	0.143945	0.343849	0.77177						0.697786	0.813728	0.769108	0.965568
	0.30342	0.344228	0.435429	0.402533						0.411916	0.465448	0.0958631	0.68781						0.623925	0.690289	0.845889	0.985643
	-0.106775	0.214367	0.292328	0.390006						0.442085	0.661435	0.68119	0.887124						0.288905	0.245657	0.792241	0.927312
	0.527577	0.550564	0.504879	0.743195						0.486308	0.621805	0.94214	0.795597						0.266391	0.219002	0.395675	0.528088
	0.286836	0.607408	0.668845	0.722591						0.556762	0.510958	0.464287	0.815638						0.162234	0.182255	0.389909	0.537175
	-0.0802617	0.371269	0.590643	0.549548						0.592675	0.810998	0.980203	0.920097						0.465156	0.585049	0.645952	0.869951
	0.789328	0.918129	0.949603	0.967439						0.184776	0.65839	1.00036	0.696249						0.756594	0.787351	0.740287	0.953104
	0.95444	0.880446	0.929361	0.917375						0.543864	0.495575	0.528371	0.65412						0.72929	0.844007	0.897118	0.933996
	0.928845	0.945117	0.892098	0.86953						0.263892	-0.0482165	0.144478	0.472565						0.412276	0.612713	0.79661	0.882335
	0.798705	0.782554	0.817316	0.889388						-0.144327	0.106678	-0.183726	0.596499						0.194033	0.224194	0.564498	0.48421
	0.636185	0.707142	0.858017	0.874199						0.484072	0.62453	0.803881	0.88852						0.158604	0.214228	0.465948	0.45866
	0.793667	0.74818	0.840655	0.872604						0.459221	0.829714	0.921892	0.89315						0.221217	0.295903	0.34753	0.770498
	0.793292	0.806862	0.946753	0.926107						0.521497	0.806322	0.803809	0.910291						0.247298	0.371858	0.329432	0.877668
	0.773237	0.673917	0.900135	0.918318						0.480078	0.504559	0.606366	0.813374						0.74185	0.904051	0.823084	0.883767
	0.49702	0.484293	0.636053	0.716502						0.356521	0.140503	0.489078	0.757184						0.447835	0.696817	0.795037	0.882283
	0.606401	0.602858	0.224224	0.408953						0.575791	0.738078	0.724243	0.88896						0.207312	0.482202	0.679358	0.793538
	0.382329	0.493128	0.300098	0.671388						0.636806	0.844705	0.595348	0.893099						0.0746876	0.222048	0.384527	0.374542
	0.0803917	0.380925	0.337575	0.457838						0.514646	0.579821	0.529438	0.828529						0.217311	0.160097	0.216483	0.577693
	0.700043	0.792518	0.867317	0.881439						-0.0926643	-0.18043	0.174554	0.617724						0.241556	0.282833	0.371821	0.78003
	0.904428	0.817125	0.923668	0.872592						0.516868	0.183091	0.327128	0.674378						0.532438	0.603329	0.576403	0.835083
	0.86533	0.911546	0.860833	0.881419						0.646992	0.675036	0.720106	0.948091						0.262032	0.534212	0.625412	0.933532
	0.866256	0.896823	0.875714	0.922591						0.610915	0.64196	0.651475	0.77591						0.382241	0.471063	0.636952	0.849776
	0.841615	0.859647	0.853244	0.919964						0.424879	0.526031	0.559121	0.570129						0.0286036	0.0471119	0.215912	0.371248
	0.768434	0.739052	0.852907	0.920892						0.303066	0.335487	0.171011	0.574664						0.0403068	-0.0498744	0.091619	0.403911
	0.587433	0.860036	0.973802	0.942044						0.616925	0.586673	0.655444	0.931703						-0.0037771	0.0714822	0.197893	0.462944
	0.760775	0.752036	0.906368	0.939435						0.599466	0.673832	0.69981	0.880232						0.24222	0.297062	0.328965	0.742134
	0.66109	0.38253	0.789656	0.730348						0.443259	0.727837	0.806577	0.644699						0.421329	0.529545	0.557573	0.898271
	0.515675	0.407167	0.439135	0.605197						0.204288	0.518881	0.280629	0.461591						0.127426	0.231205	0.423795	0.797475
	0.264766	0.264068	0.181629	0.525424						0.691641	0.626432	0.680583	0.842496						0.388959	0.24925	0.335885	0.343797
	0.0371573	0.0719059	0.120798	0.241383						0.663549	0.721294	0.781382	0.901955						0.29441	-0.0519956	0.439539	0.647985
	0.397896	0.588186	0.602042	0.874808						0.390245	0.560724	0.877617	0.463481						0.0471269	-0.224203	0.082836	0.410659
	0.678397	0.736017	0.830261	0.877667						0.128579	0.458973	0.375417	0.350842						0.222463	0.257849	0.294776	0.514057
	0.901954	0.850308	0.89808	0.920074						0.571683	0.572901	0.550738	0.990112						0.354026	0.509301	0.496047	0.780242
	0.925317	0.902306	0.890881	0.926465						0.657611	0.708941	0.830334	0.928275						0.464865	0.578982	0.584773	0.861368
	0.924305	0.911721	0.91022	0.9092						0.543948	0.448938	0.912076	0.445843						-0.330159	0.0366541	0.0714422	0.659626
	0.900662	0.874304	0.867362	0.945346						0.534483	0.793318	0.425988	0.488608						0.0589917	-0.0288375	0.178781	0.361803
	0.814941	0.961714	0.971755	1.0192						0.712378	0.8351	0.868791	0.822458						0.316432	0.278517	0.297673	0.520734
	0.755834	0.801838	0.923431	0.835659						0.375782	0.0393707	0.22515	0.626013						0.300093	0.479683	0.48345	0.731163
	0.499309	0.22282	0.716896	0.458063						-0.180265	-0.126004	0.4697	0.487354						0.390394	0.571677	0.560076	0.844224
	0.579461	0.757608	0.713965	0.737683						0.108896	-0.600738	0.00139339	0.646286						0.495622	0.631732	0.562967	0.931705
	0.317413	0.526993	0.251507	0.581788						0.748556	0.847651	0.874543	0.721755						0.437543	0.520224	0.496195	0.869528
	0.0533822	-0.401124	0.110652	-0.0129688						0.601123	0.280329	0.475532	0.689639						0.580616	0.555345	0.660084	0.84901
	0.308922	0.134993	0.389967	0.83321						0.285487	0.4464	0.664926	0.78755						0.285778	0.324245	0.691046	0.751332
	0.700951	0.828041	0.86232	0.972023						0.248099	0.143531	0.279124	0.722661						0.142943	0.195884	0.204558	0.479702
	0.806847	0.984571	0.946881	0.93665						0.313291	-0.0127338	-0.126972	0.431439						0.179857	0.353506	0.341989	0.603632
	0.93136	0.907954	0.988377	0.88261						0.498116	0.586679	0.711183	0.552945						0.356684	0.51116	0.449408	0.836807
	0.907161	0.934001	0.898691	0.931556						0.548697	0.386309	0.741568	0.830442						0.497239	0.60305	0.46841	0.934511
	0.861187	0.934988	0.902113	0.938794						0.388903	0.628397	0.860244	0.833962						0.733805	0.766737	0.809777	0.966198
	0.717311	0.852463	0.907325	0.785482						0.38118	0.494572	0.512491	0.765673						0.569165	0.650404	0.75453	0.927509
	0.470949	0.534883	0.376892	0.426512						0.0928075	0.00129538	-0.1265	0.476395						0.274708	0.475099	0.376144	0.612957
	-0.167724	0.251631	-0.153222	-0.0308343						-0.0427229	-0.454403	-0.552161	-0.0835304						0.424701	0.359899	0.298826	0.812997
	0.435303	0.592729	0.655366	0.897705						0.463723	0.68321	0.53489	0.610225						0.703502	0.70635	0.813539	0.989158
	0.754589	0.95352	0.92125	0.908693						0.154963	-0.104788	-0.228521	-0.190782						0.613709	0.673114	0.769451	0.950424
	0.891829	0.918179	0.877006	0.929047						0.829891	0.486012	0.630896	0.689785						0.780185	0.670034	0.857989	0.954665
	0.846755	0.949845	0.898301	0.938594						0.365019	0.455441	0.732704	0.784635						0.67972	0.598929	0.815322	0.971429
	0.93359	0.871572	0.907524	0.8711						0.486379	0.791428	0.84095	0.860804						0.332092	0.448494	0.656998	0.715394
	0.648587	0.738971	0.8902	0.785094						0.466619	0.64692	0.667112	0.72069						0.145825	0.487097	0.530659	0.649945
	0.273355	0.520733	0.261852	0.393127						0.172363	0.0739826	0.245728	0.412473						0.734243	0.637064	0.88282	0.858367
	-0.33601	0.237186	-0.179449	-0.232296						0.0263979	-0.601439	-0.590219	-0.0408696						0.378469	0.373561	0.749585	0.793211
	0.651671	0.82329	0.755191	0.844629						0.223775	0.267472	0.1909	0.416768						0.545928	0.620657	0.779305	0.829831
	0.793405	0.924695	0.916698	0.92743						0.501869	0.602816	0.307161	0.503789						0.644589	0.567455	0.632602	0.822339
	0.783931	0.88261	0.931849	0.907999						0.108458	0.231247	-0.18524	-0.220364						-0.176578	0.674374	0.673553	0.484682
	0.955333	0.922659	0.920276	0.874418						0.138088	0.6311	0.761074	0.624101						0.428987	0.593291	0.653363	0.833579
	0.700137	0.801929	0.901686	0.809335						0.52266	0.886702	0.931897	0.873171						0.699504	0.543816	0.716149	0.779147
	0.103729	0.251864	0.136332	0.224631						0.438659	0.702094	0.759381	0.747963						0.722845	0.609401	0.65483	0.868448
	0.17885	0.374022	0.156847	0.294845						0.0300901	-0.128987	0.142622	0.316128						0.467507	0.412715	0.577525	0.863106
	-0.232241	-0.135409	-0.463668	-0.396942						0.272768	0.269477	0.297427	0.564358						0.232026	0.584183	0.857957	0.63885
	0.391308	0.517908	0.647828	0.715425						0.265595	0.491797	0.434616	0.307842						0.222982	0.43918	0.673303	0.705887
	0.792668	0.811341	0.966819	0.925604						1.05811	0.356284	0.677687	0.661716						0.445694	0.498669	0.601825	0.725757
	0.859708	0.876083	0.939178	0.928202						0.577762	0.874047	0.861716	0.750951						0.404041	0.622974	0.542488	0.838983
	0.824999	0.817044	0.893653	0.852675						0.366779	0.682496	0.731674	0.765169						0.357717	0.447988	0.609176	0.884642
	0.768457	0.764151	0.832211	0.822543						-0.101034	-0.657165	0.00362878	0.56982						0.375994	0.459054	0.802012	0.681212
	0.308282	0.274179	0.152494	0.14936						0.462467	0.644196	0.648239	0.371241						0.420318	0.620241	0.244395	0.594838
	0.234336	0.391294	0.207599	0.18672						0.267647	0.515315	0.724811	0.320043						0.423994	0.474572	0.413638	0.820153
	-1.21613	-0.645769	-1.04257	-1.46067						0.502434	0.733755	0.754215	0.582536						0.406423	0.533578	0.631498	0.726863
	0.706328	0.712028	0.965216	0.929212						-0.0569157	0.216307	0.522471	0.610976						0.0384112	0.468368	0.0196761	0.777998
	0.76804	0.887806	0.947101	0.972687						0.398774	0.441764	0.398271	0.487047						0.219104	0.521391	0.438137	0.877635
	0.808052	0.811418	0.926245	0.919688						-0.492637	-0.0592076	-0.0221046	-0.0532832						0.45827	0.559491	0.630332	0.837839
	0.772119	0.762116	0.869727	0.89336						0.176661	0.321912	0.704287	0.328169						0.509606	0.472592	0.335047	0.510926
	0.154088	0.0275617	0.0888657	0.119568						-0.0416131	0.334784	0.517596	0.636188						0.426806	0.513044	0.506068	0.763013
	0.114373	0.221289	0.147328	0.162172						0.382484	0.489212	0.683542	0.557151						0.560537	0.66401	0.766953	0.6319
	-0.585629	-0.475082	-0.519683	-0.691561						0.134691	-0.541282	0.434519	0.424194						0.391287	0.397347	0.583617	0.555769
	0.634383	0.717911	0.978619	0.853856						0.277117	0.3025	0.259811	0.443179						0.414993	0.369018	0.35413	0.688852
	0.703882	0.860147	0.971298	0.932506						-0.373548	-0.0882979	-0.0594688	-0.057067						0.245358	0.326778	0.445088	0.776527
	0.798762	0.839835	0.952863	0.914113						0.246409	0.280094	0.668961	0.444963						0.431271	0.256441	0.0155363	0.757728
	0.608234	0.780298	0.886606	0.939657						-0.165716	-0.0956429	0.176373	0.32012						0.472353	0.493677	0.476899	0.841846
	0.283692	0.155655	0.130985	0.464781						0.234286	0.156671	0.371709	0.257877						-0.0105245	0.280377	0.433896	0.608137
	0.216912	0.180396	0.163614	0.356255						0.25296	0.330804	0.327568	0.411953						0.180541	0.429934	0.288187	0.415354
	-0.332918	-0.571386	-0.25059	-0.463071						0.0109527	0.113497	0.303335	0.171813						0.178915	-0.164862	0.145057	0.680426
	0.41825	0.42417	0.788691	0.655962						0.296418	0.49358	0.617394	0.613704						0.316931	0.42218	0.505505	0.730037
	0.704012	0.775395	0.926432	0.82401						0.0262291	0.388779	0.11492	0.393873						0.0926548	0.264813	0.0949056	0.33882
	0.746468	0.901364	0.960101	0.794403						0.0952312	0.325795	0.257311	0.338705						0.202357	0.486038	0.447467	0.712433
	0.59684	0.798304	0.91301	0.900839						0.140639	0.172801	0.328454	0.181866						0.204563	0.340876	-0.0121141	0.521771
	0.249493	0.368496	0.238126	0.647367						0.29239	0.392075	0.522043	0.630343						0.394762	-0.131957	-0.378332	0.0828996
	0.130179	0.171319	0.103297	0.458709						0.334384	0.287088	-0.14679	0.731833						0.321085	0.58763	0.509456	0.783571
	0.62776	0.835099	0.855401	0.778132						0.0717925	0.298303	0.215646	0.455703						0.36317	0.270008	0.00476518	0.638014
	0.700825	0.882202	0.929984	0.751618						0.198191	0.317677	0.319481	0.382901						0.185811	0.01007	0.244691	0.345168
	0.800761	0.770243	0.937329	0.846896						0.14988	0.400725	0.389719	0.570471						0.195104	-0.046352	0.196363	0.311574
	-0.152987	0.141929	0.131131	0.541407						0.223073	0.372354	-0.387491	0.57771						0.105491	-0.18071	-0.473862	0.254409
	0.12769	0.238784	0.238138	0.530299						0.079222	0.249456	0.203408	0.317705						0.152453	-0.126578	-0.258032	0.385072
	0.059439	-0.305831	0.342235	0.17257						0.102269	0.247129	0.272196	0.485503						0.135366	0.199076	0.0225127	0.495674
	0.507546	0.731845	0.795624	0.726548						0.174674	0.291822	0.366636	0.405444						0.413795	0.661346	0.83451	0.85177
	0.698119	0.844768	0.954934	0.80117						0.360674	0.452014	0.631292	0.461726						-0.338131	-0.144672	-0.00681682	0.0487846
	0.840207	0.795575	0.948459	0.851827						0.178853	0.246965	0.262649	0.503763						0.0663052	0.114286	0.223956	0.349151
	0.689294	0.62215	0.824255	0.681382						0.194099	0.213817	0.407738	0.40201						0.0634905	-0.0445243	0.155428	0.315022
	0.212252	0.281841	0.310628	0.703687						0.304231	0.532375	0.859288	0.848818						0.264948	-0.0572816	-0.128858	0.274316
	-0.0253128	-0.153722	0.289284	0.409577						0.711276	0.828893	0.920675	0.963526						0.0683071	-0.0880774	-0.0133275	0.176656
	0.447601	0.516882	0.763349	0.734854						0.574813	0.545931	0.774864	0.90163						-0.248019	0.091695	-0.0983498	0.16977
	0.64712	0.839373	0.931185	0.862133						0.192371	-0.457814	0.328141	0.637233						-0.141349	0.157437	-0.166413	0.290803
	0.842998	0.81853	0.964376	0.850092						0.378954	0.317603	0.528391	0.793199						0.0640548	-0.0101579	0.175982	0.494508
	0.605571	0.462073	0.753619	0.633686						0.396031	0.340732	0.555532	0.735446						0.00615823	0.0668187	0.208692	0.38266
	0.302148	0.33863	0.281075	0.820219						0.592251	0.751974	0.899207	0.910107						0.102068	0.192401	0.222927	0.372264
	0.212314	0.0323169	0.304199	0.672645						0.445593	0.101225	0.669897	0.736409						0.129335	0.158262	0.0514856	0.365389
	0.266536	0.487423	0.789184	0.778375						0.586133	0.458796	0.496652	0.777909						0.2354	0.0485981	-0.125597	0.184802
	0.595403	0.86767	0.910353	0.851411						0.344476	0.306219	0.487966	0.816357						0.113514	0.197434	0.132155	0.265912
	0.811649	0.730194	0.955696	0.864563						0.574992	0.505731	0.546593	0.841149						-0.161237	0.480392	0.564883	0.497229
	0.313237	0.246098	0.167344	0.835327						0.432644	0.609951	0.755961	0.899078						0.341561	0.73222	0.878206	0.906229
	0.296304	0.168485	0.352275	0.804718						0.200816	-0.357217	0.243876	0.446273						0.216338	0.447737	0.44351	0.68315
	0.274853	0.386659	0.716921	0.787133						0.227781	0.219098	0.576749	0.806713						0.211465	0.221095	0.348779	0.590485
	0.640056	0.818632	0.882372	0.818371						0.52003	0.678671	0.555714	0.803568						0.0554231	0.161667	0.274088	0.469222
	0.845501	0.831614	0.910894	0.913044						0.272292	0.621722	0.623255	0.827114						0.139023	0.234482	0.296226	0.3871
	0.605309	0.366074	0.936099	0.699065						0.295106	0.129664	0.671796	0.691454						0.209545	0.328043	0.160994	0.377448
	0.302491	0.265182	0.398353	0.841321						0.156451	0.364114	0.555913	0.781044						0.236176	0.214987	-0.0585625	0.250295
	0.384121	0.381266	0.683873	0.801723						0.340253	0.625933	0.456436	0.75848						0.141515	0.410582	0.29443	0.398512
	0.741903	0.786844	0.896212	0.855486						0.263949	0.490305	0.575341	0.798423						-0.0174167	0.592332	0.66576	0.538521
	0.830116	0.87933	0.897657	0.922882						0.477796	0.24102	0.681437	0.704475						0.731119	0.786082	0.820674	0.794876
	0.537784	0.536711	0.810367	0.760796						0.401038	0.111326	0.729436	0.871203						-0.188988	0.312862	0.269949	0.583645
	0.123766	0.0113345	0.212954	0.842492						0.359775	0.261025	0.518799	0.871702						0.383941	0.49343	0.503414	0.81913
	0.378812	-0.0136413	0.500266	0.738378						0.335077	0.436588	0.484977	0.727172						0.264186	0.332266	0.558237	0.761846
	0.677491	0.781101	0.848283	0.857236						0.519256	0.635474	0.822475	0.675236						0.141054	0.233218	0.290886	0.555557
	0.824717	0.935898	0.85908	0.885312						0.361442	0.392828	0.578608	0.69231						0.0666998	0.187536	0.160632	0.261664
	0.465861	0.424734	0.68619	0.741489						0.329101	0.287808	0.569529	0.41984						0.189816	0.339987	0.220286	0.431258
	0.466917	-0.0944764	0.324227	0.771499						0.454813	0.624729	0.887617	0.71501						0.224738	0.215791	0.0788339	0.475107
	0.463829	0.420021	0.701472	0.86216						0.193892	0.375008	0.605568	0.752528						0.228881	0.431086	0.372451	0.572595
	0.687483	0.636446	0.834156	0.919868						0.276843	0.350933	0.633722	0.559417						-0.0523034	0.286372	0.451498	0.504587
	0.571379	0.547118	0.776726	0.774935						0.329876	0.542055	0.656805	0.691071						0.773381	0.79742	0.601504	0.822979
	0.533067	0.190887	0.72891	0.73376						0.318597	0.432013	0.608326	0.696746						0.171681	0.518497	0.406323	0.805804
	0.236848	0.321501	0.62605	0.807072						0.400728	0.583664	0.607337	0.603321						0.432397	0.581789	0.563017	0.853489
	0.582091	0.636257	0.901694	0.899751						0.2505	0.268482	0.588036	0.679568						0.315579	0.403887	0.648907	0.732173
	0.545439	0.62355	0.78806	0.726979						0.288388	0.522263	0.498836	0.481644						0.297229	0.268807	0.336912	0.578432
	0.538084	0.338505	0.832607	0.818417						0.11049	0.277709	0.642794	0.558661						0.258083	0.285681	0.230718	0.428949
	0.118453	0.0674989	0.409707	0.517441						0.0896136	0.225346	0.592372	0.526234						0.316761	0.382337	0.313436	0.610968
	0.224057	0.137175	0.568624	0.594028						0.230601	0.311542	0.497914	0.772017						0.310723	0.384517	0.378494	0.796549
	0.557269	0.64916	0.814534	0.744826						0.494504	0.457407	0.561857	0.838759						0.327324	0.54374	0.54149	0.819966
	0.500741	0.308683	0.864259	0.785039						0.142063	0.214632	0.591339	0.751913						0.413924	0.0901447	0.332715	0.54455
	0.075963	-0.0191762	0.73262	0.552983						0.569351	0.506464	0.873217	0.831141						0.0139872	0.346369	0.271082	0.351194
	0.33634	-0.298105	0.138471	0.356464						0.214864	0.447092	0.663174	0.79889						0.113003	0.282609	0.277575	0.338997
	0.117165	-0.286793	0.479675	0.695513						-0.241699	-0.085607	0.47992	0.575556						0.294841	0.477996	0.496993	0.837341
	0.748904	0.738131	0.876487	0.948949						0.682998	0.69112	0.950664	0.862379						0.426637	0.561095	0.629251	0.835336
	0.801994	0.729047	0.920131	0.928101						0.540639	0.598988	0.847556	0.939244						0.389784	0.53202	0.660605	0.731891
	0.310148	0.469459	0.842276	0.845179						-0.0134752	0.343601	0.755007	0.698953						0.291562	0.347102	0.402938	0.649321
	0.0883153	0.407979	0.671953	0.710718						0.751153	0.86579	0.929565	0.867978						0.146564	0.219947	0.220118	0.45088
	0.393145	-0.35063	-0.181928	0.110878						0.622348	0.62489	0.713879	0.828815						0.214553	0.290681	0.275982	0.579855
	0.258466	0.110373	0.607923	0.735848						0.181405	0.593349	0.871327	0.849813						0.310094	0.563987	0.613738	0.872155
	0.638006	0.675866	0.827733	0.920309						0.783377	0.942223	0.895472	0.940237						0.418927	0.652284	0.7025	0.904721
	0.793415	0.805319	0.855784	0.952678						0.697484	0.76559	0.8218	0.823128						0.124046	0.164027	0.22709	0.511242
	0.543811	0.718932	0.938539	0.937467						0.703753	0.906353	0.923431	0.990984						0.175793	0.258887	0.333134	0.547107
	0.267477	0.583458	0.783326	0.836608						0.884085	0.910186	0.948564	0.895147						0.292002	0.376582	0.474883	0.826075
	0.371968	-0.175816	-0.220878	0.0928116						0.649336	0.93876	0.927578	0.884861						0.412453	0.516835	0.67534	0.812416
	0.283368	0.307	0.516934	0.717127						0.869089	0.919126	0.946065	0.939721						0.389509	0.544758	0.707517	0.698657
	0.282473	0.495612	0.773919	0.868664						0.676394	0.841904	0.898172	0.692929						0.279723	0.338575	0.476774	0.578992
	0.53575	0.675839	0.808885	0.836757						0.645845	0.804857	0.912071	0.98272						0.119781	0.215798	0.259312	0.370473
	0.381085	0.610112	0.760077	0.790899						0.398401	0.537598	0.753563	0.574597						0.213037	0.332522	0.344434	0.57596
	0.160382	0.409043	0.681147	0.774974						0.831452	0.78678	0.737265	0.820032						0.37286	0.591696	0.723744	0.867846
	0.56553	0.215075	0.487504	0.651385						0.706377	0.824944	0.862405	0.943829						0.439809	0.605862	0.730356	0.936257
	0.442581	0.0611874	0.444862	0.711655						0.544271	0.70183	0.86232	0.808343						0.300281	0.324352	0.448415	0.727332
	0.194843	0.322945	0.681407	0.74931						0.917942	0.566425	0.721611	0.974154						0.294676	0.436244	0.475269	0.733104
	0.451566	0.576798	0.908615	0.820552						0.735307	0.744449	0.921806	0.864878						0.337561	0.507837	0.296766	0.475488
	0.5358	0.604625	0.764007	0.868797						0.63658	0.693566	0.970496	0.845667						0.172122	0.215574	0.0567784	0.427313
	0.437458	0.524634	0.667062	0.892123						0.0581404	0.473149	0.831256	0.799788						0.269215	0.333378	0.358054	0.763338
	0.520985	0.417424	0.611581	0.893569						0.739842	0.62905	0.873373	0.799551						0.338445	0.407428	0.606277	0.790365
	0.648913	0.0194034	0.428463	0.837633						0.59801	0.547792	0.693644	0.81152						0.322432	0.401686	0.715657	0.670305
	0.279807	0.0435278	0.365615	0.53564						0.593998	0.567785	0.811192	0.77309						0.139728	0.109008	0.466022	0.431523
	0.108489	0.0177287	0.394622	0.711614						0.35893	0.48557	0.794258	0.759634						0.170118	0.220601	0.302554	0.460855
	0.623762	0.621406	0.662023	0.972215						0.590456	0.232714	0.654195	0.769479						0.26233	0.397806	0.436707	0.741953
	0.739357	0.591617	0.765012	0.923772						0.529429	0.614286	0.788258	0.696715						0.290786	0.352696	0.681516	0.898488
	0.277162	0.111485	0.127189	0.797832						0.62187	0.726477	0.861377	0.820625						0.154301	0.440554	0.629358	0.912211
	0.529258	0.750312	0.806231	0.911853						0.551958	0.634405	0.899853	0.676679						0.466453	0.628262	0.630418	0.81985
	0.784865	0.778677	0.914301	0.902058						0.419846	0.428937	0.813669	0.703552						0.480111	0.635421	0.583111	0.733127
	0.521217	0.656731	0.642777	0.786694						0.577775	0.650944	0.74653	0.915559						0.187697	0.372706	0.477418	0.6649
	0.364272	0.742845	0.655151	0.687483						0.587896	0.787887	0.796645	0.704174						0.257658	0.306672	0.429778	0.654762
	0.805223	0.64358	0.863431	0.805383						0.780538	0.887801	0.836144	0.87544						0.235536	0.307483	0.470679	0.634108
	0.756931	0.777697	0.786804	0.852128						0.772242	0.873888	0.869039	0.813185						0.259962	0.34702	0.638991	0.604997
	0.544085	0.854185	0.638545	0.767735						0.708517	0.946242	0.911553	0.915086						-0.0481041	-0.0946088	0.348494	0.261394
	0.836153	0.699271	0.846726	0.824461						0.616131	0.778551	0.81047	0.923566						0.0160951	0.0480324	0.136281	0.50076
	0.620014	0.656192	0.51092	0.835494						0.726424	0.670414	0.816792	0.740499						0.308543	0.4576	0.512428	0.886665
	0.516026	0.883396	0.385394	0.72608						0.557552	0.774981	0.695064	0.834998						0.410597	0.4026	0.721069	0.977775
	0.458375	0.188856	0.309564	0.62738						0.612999	0.761611	0.699849	0.864012						0.109611	0.409322	0.642294	0.848432
	0.659484	0.740051	0.491261	0.490945						0.797093	0.812947	0.929977	0.873815						0.439407	0.641054	0.728807	0.870734
	0.488236	0.471342	0.47534	0.593482						0.827189	0.881478	0.960098	0.843757						0.555908	0.684783	0.783041	0.831839
	0.371523	-0.0224279	0.475821	0.581887						0.671515	0.763334	0.874683	0.925654						0.465825	0.656	0.828168	0.789236
	0.252662	0.243689	0.306736	0.462151						0.0750183	0.233204	0.683886	0.765803						0.357813	0.570346	0.687296	0.730953
	0.480359	0.819399	0.531781	0.767361						0.590447	0.625361	0.651833	0.861318						0.277608	0.473651	0.62398	0.630583
	0.675052	0.675948	0.646748	0.532411						0.450331	0.628275	0.576038	0.801507						0.285339	0.330231	0.644374	0.607682
	0.462169	0.679303	0.512685	0.546159						0.758524	0.819134	0.952332	0.885138						0.0911491	0.0613681	0.313562	0.335091
	0.394202	0.3223	0.403927	0.624731						0.848086	0.852926	0.863476	0.855317						0.0472853	0.122422	0.130274	0.51321
	0.548233	0.31636	0.474839	0.876417						0.629146	0.668473	0.834189	0.87996						0.182357	0.397186	0.40822	0.854318
	0.772233	0.754161	0.730451	0.98939						0.0643527	0.600922	0.766376	0.786111						0.382268	0.375505	0.600308	0.913424
	0.819795	0.659013	0.695685	0.820826						0.083307	-0.157388	0.334934	0.16207						0.189271	0.302651	0.574596	0.854326
	0.796084	0.663187	0.608372	0.843556						0.588777	0.539915	0.600038	0.661795						-0.0488847	0.0156992	0.338143	0.361677
	0.547077	0.295415	0.612475	0.775338						0.0387168	-0.372349	-0.0349659	0.590252						0.557197	0.794683	0.87449	0.809916
	0.781134	0.829009	0.634585	0.478123						0.625997	0.262567	0.608227	0.819653						0.616883	0.785204	0.886711	0.790236
	0.523997	0.388447	0.60016	0.662459						0.782599	0.690335	0.81736	0.939622						0.49384	0.7229	0.828008	0.785201
	0.364907	0.218909	0.561081	0.815098						0.563822	0.522022	0.757616	0.866253						0.485104	0.672404	0.815823	0.836703
	0.555071	0.593116	0.525268	0.867842						0.249543	0.40863	0.645986	0.667196						0.439608	0.416443	0.647191	0.666327
	0.907768	0.624862	0.810587	0.9646						0.356723	0.536808	0.566333	0.83491						0.216981	0.168919	0.2306	0.303881
	0.945907	0.63432	0.84558	0.957154						0.533036	0.53381	0.680985	0.760152						0.124297	0.161202	0.221631	0.419503
	0.720027	0.654122	0.483809	0.823977						-0.0988524	0.107187	0.284832	0.177638						0.163706	0.292488	0.349602	0.660251
	0.757661	0.588459	0.471171	0.803087						0.409016	0.565485	0.528664	0.708797						0.242513	0.195409	0.314684	0.722815
	0.785512	0.580891	0.579789	0.761064						0.286345	-0.0765566	-0.111922	0.7025						0.207647	0.213081	0.321833	0.7269
	0.812133	0.593484	0.701603	0.608801						0.397526	0.0130664	0.270943	0.758735						0.576341	0.74086	0.806845	0.806074
	0.652146	0.501804	0.621265	0.698212						0.682353	0.520234	0.719536	0.839939						0.395309	0.576576	0.721744	0.701835
	0.547372	0.47294	0.624414	0.82765						0.578246	0.503165	0.668271	0.884657						0.461814	0.662538	0.839599	0.940773
	0.634104	0.622586	0.751481	0.905946						0.367286	0.402483	0.673357	0.696069						0.390791	0.397759	0.48444	0.619645
	0.723915	0.871152	0.719282	0.894625						0.399607	0.488885	0.648332	0.661509						0.175711	0.0923842	0.0338333	0.141209
	0.657335	0.911832	0.861185	0.945688						0.669352	0.793054	0.849924	0.854153						0.0458893	0.0256805	0.150727	0.249835
	0.555731	0.771003	0.77371	0.881818						0.494003	0.584093	0.854899	0.817256						0.0938235	0.111402	0.243249	0.434205
	0.950759	0.89241	0.757804	0.907227						0.155606	0.450586	0.605754	0.803664						0.129136	0.0690786	0.186494	0.417486
	0.661523	0.626466	0.798546	0.652914						0.369657	0.515868	0.606728	0.595282						0.195001	0.240603	0.195478	0.544841
	0.626172	0.595196	0.767861	0.78548						-0.122352	0.0799164	0.027493	0.216249						0.445467	0.633273	0.781552	0.89362
	0.631581	0.648331	0.68983	0.914158						0.468773	0.295512	0.336953	0.637186						0.507891	0.652348	0.819937	0.790472
	0.810064	0.921672	0.720295	0.943654						0.604752	0.687	0.677201	0.753457						0.517173	0.707052	0.862176	0.870613
	0.792899	0.880148	0.655497	0.933093						0.562888	0.463996	0.759305	0.734872						0.313771	0.280614	0.32639	0.476696
	0.506358	0.829442	0.676091	0.890598						0.568467	0.517911	0.827632	0.777507						0.201532	0.126619	0.0987636	0.191587
	0.879722	0.924091	0.812839	0.847572						0.705518	0.814888	0.923625	0.874593						0.182205	0.232037	0.320103	0.249839
	0.908264	0.881455	0.95366	0.915643						0.762354	0.910342	0.924109	0.98177						0.18239	0.213756	0.266092	0.248347
	0.880236	0.854445	0.999864	0.951114						0.71097	0.851488	0.966216	0.889972						0.592555	0.780223	0.999543	0.984024
	0.525967	0.492371	0.827304	0.694046						0.411073	0.468753	0.754377	0.836352						0.404387	0.566937	0.734181	0.779048
	0.625852	0.661327	0.784948	0.719508						0.666078	0.48879	0.481239	0.536721						0.170662	0.183248	0.146845	0.219766
	0.769787	0.872848	0.923573	0.738644						0.603596	0.698323	0.851722	0.767206						0.14038	0.291067	0.251063	0.171869
	0.73063	0.889229	0.77875	0.831593						0.624614	0.624609	0.896556	0.825978						0.475643	0.695904	0.871605	0.896966
	0.727154	0.836296	0.698697	0.894708						0.768134	0.734276	0.902084	0.881758						0.328671	0.473694	0.5076	0.67613
	0.695508	0.71479	0.61215	0.853361						0.81133	0.849957	0.926919	0.901379						0.220259	0.146127	-0.301927	-0.271671
	0.815676	0.74349	0.886327	0.614447						0.53626	0.78513	0.871299	0.791773						0.640284	0.794176	0.789489	0.823826
	0.783361	0.884523	0.89058	0.853762						0.436599	0.568671	0.702122	0.818225						0.759619	0.774432	0.785649	0.828139
	0.840071	0.901245	0.929732	0.92107						0.150153	0.138545	0.120186	0.622285						0.846575	0.738197	0.779997	0.787532
	0.933858	0.91955	0.967046	0.904663						0.377372	0.167545	0.65799	0.618071						0.954156	0.844147	0.813494	0.948465
	0.861688	0.946929	0.982644	0.9567						0.656144	0.566613	0.803909	0.786647						0.900681	0.902026	0.818269	0.964964
	0.638243	0.889476	0.793852	0.850227						0.627453	0.756649	0.843927	0.83469						0.829821	0.827501	0.747684	0.935817
	0.404618	0.606389	0.756969	0.518815						0.79837	0.899373	0.951377	0.947378						0.648266	0.615667	0.729441	0.76911
	0.554265	0.621142	0.885533	0.62016						0.615636	0.750056	0.875913	0.856887						0.843015	0.82786	0.750121	0.886404
	0.692412	0.737109	0.864948	0.793417						0.390197	0.516904	0.649551	0.569767						0.994511	0.887465	0.757434	0.922194
	0.827334	0.902334	0.867558	0.861159						0.257001	0.230846	0.297113	0.500361						0.904973	0.840102	0.833276	0.861826
	0.765994	0.995873	0.88865	0.819509						0.259412	0.430769	0.564318	0.685811						0.883734	0.765643	0.945133	0.758217
	0.629135	0.928553	0.702561	0.8168						0.556853	0.369017	0.639186	0.772381						0.972517	0.80037	0.951185	0.878112
	0.562005	0.644132	0.53798	0.733828						0.564637	0.736422	0.87419	0.79467						0.92457	0.873627	0.872714	0.854592
	0.571028	0.873264	0.822452	0.785078						0.628702	0.848333	0.74181	0.860943						0.989267	0.902228	0.847901	0.876734
	0.710563	0.850679	0.889888	0.903394						0.481879	0.563071	0.582927	0.808719						0.759039	0.722111	0.841223	0.876742
	0.802494	0.872907	0.956791	0.933857						0.329979	0.441137	0.712471	0.310015						0.729228	0.78593	0.74103	0.842623
	0.846671	0.886438	0.859382	0.906532						0.212214	0.735035	0.567311	0.848166						0.825352	0.927831	0.766184	0.818854
	0.784041	0.986132	0.869275	0.923224						-0.00600057	0.509954	0.625773	0.821315						0.899734	0.954832	0.792674	0.914706
	0.35991	0.436973	0.570442	0.590394						0.11248	0.159574	0.256393	0.87705						0.950566	0.896504	0.809968	0.872867
	0.290627	0.201364	0.307776	0.516878						0.616373	0.696882	0.859529	0.850917						0.949571	0.919052	0.890101	0.824132
	0.513017	0.554303	0.577738	0.616606						0.579906	0.531028	0.714788	0.786282						0.939843	0.819198	0.922006	0.836618
	0.43444	0.623351	0.770968	0.684792						0.103599	-0.0877161	0.374146	0.459408						0.873581	0.774214	0.919522	0.781647
	0.6064	0.633076	0.863085	0.773574						-0.101794	-0.0974372	0.543911	0.407568						0.869013	0.878613	0.900606	0.754075
	0.71607	0.70459	0.859093	0.828901						-0.149215	-0.192218	0.163001	0.223243						0.935487	0.923419	0.875825	0.85569
	0.591912	0.769121	0.827949	0.833519						0.265577	0.608397	0.469682	0.650269						0.797142	0.757727	0.858361	0.977417
	0.586235	0.682724	0.77335	0.761161						0.0740646	0.533868	0.432214	0.721244						0.610168	0.507092	0.643931	0.692513
	0.579999	0.468237	0.56369	0.606664						0.60067	0.670182	0.7451	0.881928						0.725735	0.806504	0.821117	0.848617
	0.363274	0.978085	0.717745	0.9466						0.459047	0.180926	0.52777	0.749171						0.87237	0.891646	0.782728	0.883437
	0.76748	0.955411	0.793831	0.948188						0.0495518	0.103821	0.404109	0.323262						0.799123	0.907776	0.714879	0.868271
	0.932311	0.898018	0.973112	0.971749						0.105916	0.205187	0.516052	0.514337						0.95491	0.931445	0.851503	0.871703
	0.765847	0.799238	0.823848	0.948524						0.134732	0.0848324	0.432884	0.640429						0.982031	0.956766	0.915593	0.830527
	0.652305	0.852822	0.696577	0.85759						-0.237283	-0.659763	-0.366007	0.366336						0.914739	0.968756	0.911975	0.84299
	0.156845	0.227159	0.233399	0.421919						0.549926	0.663197	0.547169	0.564876						0.906996	0.952797	0.837983	0.884978
	0.381805	0.448297	0.344674	0.586985						0.432978	0.681184	0.4672	0.676527						0.881159	0.863104	0.892238	0.802951
	0.608839	0.714832	0.587577	0.754174						0.527418	0.730321	0.686892	0.871538						0.92139	0.818656	0.898266	0.737312
	0.628694	0.768869	0.843837	0.883236						0.53008	0.304121	0.50919	0.840414						0.94738	0.831934	0.901473	0.834042
	0.588024	0.661004	0.768776	0.7578						0.0814621	0.221769	0.658657	0.646242						0.929415	0.776302	0.940729	1.00241
	0.274542	0.363531	0.60473	0.476269						0.146791	0.429722	0.678065	0.647514						0.841361	0.622389	0.717383	0.7269
	0.12938	0.354553	0.514186	0.55813						0.0914502	0.198744	0.443407	0.579063						0.580116	0.717129	0.796823	0.847784
	0.630222	0.935778	0.782926	0.95109						-0.131257	-0.269707	-0.279626	0.156282						0.844941	0.836024	0.806601	0.821085
	0.853152	0.894106	0.831189	0.934899						0.544158	0.614518	0.646735	0.857787						0.895861	0.890976	0.794532	0.84433
	0.960966	0.867148	0.944903	0.966005						0.0780039	0.203091	0.360554	0.528551						0.776539	0.925732	0.779339	0.827022
	0.800124	0.599578	0.819279	0.952911						0.303453	0.509932	0.829588	0.740555						0.865066	0.925171	0.866931	0.746702
	0.287682	0.178351	0.666854	0.677736						0.405073	0.556279	0.813718	0.667803						0.911037	0.874286	0.870045	0.737634
	0.156011	0.229429	0.358572	0.44849						0.314203	0.245741	0.518378	0.501336						0.826724	0.844351	0.874458	0.724605
	0.320761	0.472965	0.385901	0.52915						0.0374977	-0.338662	-0.119654	0.0141875						0.817726	0.950573	0.848324	0.854067
	0.645314	0.706513	0.669537	0.761015						0.397341	0.668469	0.421596	0.66998						0.900711	0.92308	0.876884	0.889096
	0.741877	0.672857	0.759208	0.752737						0.0872303	0.0926587	0.416647	0.531888						0.898825	0.852788	0.85053	0.82916
	0.424606	0.43301	0.690596	0.503905						0.330419	0.619125	0.770179	0.819356						0.891552	0.864763	0.851141	0.880068
	0.285287	0.350159	0.673817	0.395794						0.468175	0.585451	0.753786	0.814323						0.909104	0.780811	0.967355	0.942721
	0.631849	0.925678	0.832179	0.924044						0.336204	0.284872	0.488577	0.586824						0.985112	0.737527	0.808565	0.857635
	0.811926	0.887886	0.938916	0.912337						0.351209	0.274203	0.660681	0.726854						0.839375	0.440454	0.559491	0.729983
	0.75506	0.831634	0.87069	0.953608						-0.110496	0.37954	0.569822	0.687636						0.792807	0.69949	0.825846	0.887409
	0.564986	0.559224	0.656745	0.794823						0.41008	0.194996	0.406559	0.398689						0.69574	0.794882	0.75991	0.859571
	0.445388	0.65452	0.783969	0.727929						0.492154	0.736879	0.7134	0.798208						0.812344	0.89046	0.810229	0.861611
	0.358629	0.625221	0.69785	0.640363						0.460106	0.405233	0.67401	0.802485						0.796708	0.954739	0.873295	0.827429
	0.355781	0.529498	0.596986	0.592574						0.0401274	-0.0998336	0.744958	0.810147						0.731312	0.947055	0.790382	0.753078
	0.646126	0.653844	0.761247	0.791536						-0.0454247	0.36105	0.441229	0.592817						0.800308	0.938922	0.852172	0.707456
	0.562802	0.379603	0.545611	0.556035						0.563894	0.403593	0.328496	0.290293						0.779035	0.828504	0.900287	0.739863
	-0.137428	-0.187301	0.405103	0.129964						0.42171	0.644779	0.441704	0.650863						0.722806	0.790724	0.829338	0.939438
	0.430415	0.791623	0.549537	0.789278						-0.0347956	-0.0525829	-0.088391	0.318531						0.759445	0.813029	0.823869	0.916454
	0.646464	0.862789	0.777033	0.966159						-0.160133	0.172449	0.28948	0.248378						0.723205	0.867532	0.753166	0.83975
	0.754943	0.842807	0.883236	0.905543						0.275004	0.311219	0.396772	0.514627						0.889427	0.90799	0.748741	0.868313
	0.498898	0.742143	0.685026	0.89071						0.569775	0.318555	0.318304	0.300305						0.798024	0.817641	0.878567	0.860765
	0.270308	0.405096	0.453617	0.702992						0.452382	0.256819	0.619344	0.329165						0.934817	0.803196	0.863651	0.902031
	0.388287	0.583683	0.870555	0.733218						0.222714	0.226623	0.223993	0.404926						0.908739	0.451827	0.671192	0.844075
	0.759729	0.830199	1.02459	0.969385						-0.406372	0.0324566	-0.0581168	0.0571308						0.594271	0.692444	0.824729	0.782172
	0.760408	0.837544	0.920289	0.964154						0.321388	0.332119	0.511125	0.561406						0.512831	0.692667	0.802721	0.809972
	0.421161	0.579413	0.628085	0.883018						0.360227	-0.00971762	-0.0929274	0.530582						0.601378	0.828949	0.814813	0.862943
	0.667007	0.693193	0.742661	0.851216						0.41872	0.302766	0.236118	0.690663						0.732607	0.901847	0.836647	0.904631
	0.378346	0.326573	0.384658	0.447134						0.286754	0.284397	0.400712	0.460123						0.840868	0.893113	0.86931	0.838836
	0.067087	0.265492	0.274675	0.361353						-0.451225	-0.245183	-0.103991	-0.0787461						0.676126	0.902916	0.820689	0.81957
	0.320346	0.752432	0.409537	0.773088						0.19962	0.358098	0.454129	0.639814						0.796556	0.846164	0.744081	0.760245
	0.611705	0.868463	0.666413	0.920007						0.584891	0.357302	0.562456	0.583091						0.724721	0.7283	0.691152	0.786005
	0.632037	0.743322	0.774002	0.922428						0.137139	0.200643	0.408665	0.431016						0.600178	0.679868	0.596478	0.884063
	0.336205	0.709119	0.556165	0.838353						-0.00821486	-0.197431	0.0590621	0.0161093						0.673031	0.736441	0.683934	0.866294
	0.645817	0.703568	0.776909	0.855721						-0.0657975	0.0837613	0.112642	0.575783						0.663362	0.814184	0.760155	0.872488
	0.741493	0.753355	0.819253	0.868167						0.140913	0.0309706	0.415326	0.451076						0.853858	0.897978	0.777689	0.883481
	0.869595	0.791694	0.884799	0.884892						0.00406432	0.289741	0.363098	0.303279						0.820972	0.888955	0.839631	0.876546
	0.798072	0.761713	0.804801	0.982465						0.0799876	-0.23027	0.00213084	0.107312						0.888394	0.837308	0.86392	0.943757
	0.781046	0.729228	0.781835	0.919606						0.130753	0.0649236	0.292767	0.671708						0.873035	0.516002	0.79475	0.885215
	0.441872	0.567257	0.531498	0.637613						-0.189031	-0.057572	0.302331	0.297382						0.581198	0.856259	0.807878	0.813746
	0.389333	0.696942	0.489366	0.839223						0.0457602	0.306577	0.0135125	0.0770615						0.626329	0.793551	0.778771	0.830665
	0.527918	0.86898	0.717181	0.907072						0.207764	-0.188115	-0.00171001	0.305168						0.647011	0.680932	0.789919	0.868568
	0.532453	0.792672	0.751305	0.877529						0.210896	0.189891	0.546199	0.770817						0.71129	0.771047	0.864857	0.827528
	-0.0461566	0.550608	0.309023	0.676787						-0.059724	-0.18883	0.184776	0.192056						0.666728	0.83373	0.886767	0.930644
	0.927002	0.744764	0.829953	0.73674						0.110703	0.0420162	0.0423528	0.0883201						0.771924	0.770666	0.866341	0.862285
	0.86403	0.735267	0.83555	0.864333						0.356519	0.403308	0.212635	0.234028						0.694655	0.788607	0.769196	0.840374
	0.890659	0.68865	0.847808	0.896261						0.0318632	-0.103003	-0.0408282	0.366476						0.588635	0.725783	0.658229	0.839121
	0.89127	0.766975	0.900287	0.880273						0.0717742	-0.156369	0.140935	0.127483						0.566043	0.633566	0.650416	0.871893
	0.779864	0.848346	0.95141	0.949552						-0.0440394	-0.292152	-0.0592112	0.326573						0.330702	0.536403	0.585834	0.92994
	0.836691	0.73503	0.8598	0.933039						0.709482	0.721878	0.897408	0.883168						0.504108	0.706607	0.71147	0.85403
	0.56053	0.566863	0.584595	0.765664						0.821398	0.770165	0.879054	0.909074						0.624761	0.826566	0.843921	0.94419
	0.494415	0.720735	0.604449	0.75837						0.759147	0.776413	0.808879	0.910151						0.823866	0.950696	0.85115	0.944356
	0.348794	0.873586	0.669596	0.809432						0.746484	0.78532	0.826346	0.941413						0.806353	0.921022	0.817405	0.913452
	0.290653	0.547064	0.525629	0.691911						0.753948	0.780295	0.829134	0.973438						0.833363	0.810905	0.859161	0.887712
	0.877378	0.879266	0.881644	0.944155						0.62522	0.555655	0.776008	0.678788						0.850502	0.756936	0.965798	0.852345
	0.904441	0.878393	0.858942	0.93664						0.679281	0.544374	0.866952	0.721761						0.821535	0.646655	0.89713	0.819913
	0.921277	0.889079	0.918333	0.938164						0.714186	0.806904	0.865038	0.83137						0.63463	0.929384	0.863029	0.821646
	0.949311	0.749239	0.900991	0.917406						0.789333	0.908077	0.885221	0.95069						0.647992	0.840515	0.877707	0.808109
	0.835124	0.818083	0.943922	0.932452						0.942959	0.938651	0.852703	0.932607						0.689825	0.676172	0.897465	0.825154
	0.674501	0.913102	0.97776	0.986411						0.850591	0.79519	0.781928	0.956997						0.812657	0.800702	0.86041	0.863216
	0.821335	0.796159	0.933357	0.912439						0.609189	0.665364	0.822932	0.962821						0.735576	0.787401	0.907859	0.932355
	0.843309	0.488301	0.76732	0.693415						0.506397	0.673482	0.829349	0.926079						0.580111	0.592885	0.806534	0.917274
	0.411851	0.757478	0.730155	0.57255						0.596615	0.561915	0.804409	0.880902						0.526805	0.613414	0.553823	0.831308
	0.463501	0.564072	0.359001	0.597881						0.573705	0.504808	0.756112	0.705616						0.385744	0.679093	0.798424	0.878502
	0.261717	0.223641	0.110405	0.509715						0.469078	0.693382	0.883228	0.635613						0.571275	0.812885	0.858413	0.939091
	0.0840389	-0.0862379	-0.0191902	0.334295						0.383792	0.706257	0.890296	0.730949						0.832716	0.892613	0.898803	0.926065
	0.690428	0.764689	0.722314	0.889285						0.699389	0.855429	0.875001	0.839369						0.778827	0.863445	0.926905	0.930407
	0.927025	0.94994	0.919571	0.933599						0.776853	0.857471	0.862983	0.951199						0.796019	0.826385	0.961834	0.875261
	0.794496	0.817383	0.900142	0.947388						0.619613	0.914927	0.908165	0.948019						0.773674	0.744087	0.805885	0.820102
	0.881153	0.787166	0.81901	0.851023						0.473805	0.709454	0.804133	0.982917						0.674241	0.881089	0.91321	0.831495
	0.925964	0.861144	0.935759	0.87765						0.593042	0.523091	0.781429	0.987417						0.654521	0.869675	0.924229	0.867
	0.792887	0.965687	0.97959	0.943452						0.566399	0.462123	0.741577	0.909664						0.713781	0.794088	0.934002	0.8509
	0.823822	0.88926	0.959944	0.913476						0.565541	0.400173	0.612739	0.846952						0.80194	0.809001	0.890286	0.93669
	0.780362	0.46986	0.884738	0.692095						0.520448	0.394685	0.574784	0.871714						0.643898	0.656647	0.804781	0.890764
	0.398584	0.855854	0.613781	0.719913						0.605673	0.769721	0.598079	0.73793						0.166203	0.315982	0.525834	0.738527
	0.0227404	0.551258	0.0112523	0.498658						0.423748	0.892274	0.757627	0.636181						0.15459	0.639571	0.817035	0.795449
	0.107002	0.222903	-0.228152	0.263632						0.493116	0.88048	0.810611	0.832811						0.87125	0.769979	0.870638	0.921737
	0.158816	-0.0894325	-0.154494	0.140179						0.838609	0.916122	0.932595	0.923801						0.712052	0.785868	0.92878	0.919351
	0.789677	0.799657	0.822596	0.913328						0.859884	0.889691	0.921673	0.904623						0.637626	0.756286	0.901951	0.889175
	0.7666	0.838588	0.906939	0.9294						0.722563	0.794129	0.819053	0.97317						0.609725	0.614719	0.560043	0.781128
	0.8256	0.785699	0.80917	0.872922						0.562895	0.548476	0.730292	0.973721						0.630471	0.797739	0.849008	0.837772
	0.904878	0.885173	0.812154	0.885054						0.534438	0.352284	0.780901	0.962889						0.695816	0.817871	0.855409	0.903902
	0.862465	0.922585	0.969068	0.943066						0.386429	0.138892	0.685781	0.828615						0.592563	0.864932	0.901471	0.939233
	0.878215	0.796179	0.928845	0.939275						0.414494	0.10458	0.602539	0.801175						0.570394	0.807582	0.881626	0.95771
	0.694753	0.400955	0.630816	0.863296						0.471899	0.301121	0.652661	0.830807						0.267531	0.521361	0.635028	0.777096
	0.22709	0.310574	0.450047	0.311699						0.275405	0.397703	0.467961	0.806082						0.775057	0.808863	0.830487	0.890955
	0.162137	0.544131	0.407427	0.397576						0.496805	0.456893	0.407712	0.614604						0.685243	0.752971	0.874838	0.924683
	-0.236976	0.182835	-0.154703	0.170026						0.478354	0.507857	0.449718	0.717463						0.590939	0.675352	0.840003	0.884676
	0.888111	0.870119	0.874795	0.967152						0.466112	0.661014	0.659299	0.723071						0.344605	0.393113	0.194861	0.612636
	0.752978	0.849541	0.894834	0.973101						0.602973	0.716144	0.799263	0.788061						0.469697	0.682767	0.655691	0.786371
	0.783925	0.792574	0.890282	0.976401						0.738434	0.874069	0.894924	0.903039						0.593381	0.737839	0.795238	0.898323
	0.932132	0.927327	0.95534	0.977898						0.662998	0.815182	0.784025	0.825381						0.520834	0.848048	0.878827	0.952741
	0.84233	0.7815	0.917032	0.97972						0.556612	0.572032	0.681355	0.848934						0.499757	0.727352	0.760743	0.921029
	0.208314	0.4226	0.345526	0.421675						0.508289	0.462046	0.466615	0.869532						0.325808	0.451206	0.532394	0.766856
	0.203343	0.516947	0.459042	0.3246						0.297092	0.229229	0.148607	0.840797						0.656178	0.703111	0.805319	0.890044
	0.0546214	0.400257	0.137523	0.248272						0.124987	-0.178803	0.450688	0.795365						0.506812	0.54896	0.706832	0.85182
	0.436618	0.402854	0.0415178	0.550563						0.465404	0.279796	0.668717	0.738362						0.456161	0.547347	0.723118	0.875656
	0.831255	0.507433	0.674473	0.911985						0.283137	0.311784	0.416634	0.704032						0.438429	0.668733	0.394943	0.789403
	0.795986	0.747286	0.864281	0.952925						0.113302	0.143302	0.231778	0.678484						0.52916	0.739145	0.722396	0.783985
	0.806672	0.794846	0.965785	0.943573						0.539699	0.743519	0.666714	0.811697						0.52721	0.739769	0.738061	0.87751
	0.905162	0.909634	0.965947	0.916256						0.545837	0.6761	0.58893	0.796316						0.43095	0.867822	0.799578	0.97053
	0.868962	0.86755	0.932318	0.938407						0.568604	0.47609	0.631142	0.812407						0.310386	0.595975	0.645055	0.938846
	0.229757	0.170112	0.133384	0.114281						0.44466	0.565803	0.685987	0.761314						0.146774	0.244974	0.34715	0.794707
	0.259703	0.442063	0.32383	0.379671						0.519867	0.68423	0.739984	0.733064						0.52647	0.581841	0.691336	0.863634
	0.162759	0.548292	0.326023	0.24559						0.534514	0.72387	0.675522	0.777156						0.389318	0.410487	0.601286	0.77193
	-0.260327	0.252603	-0.0525134	0.131376						0.486355	0.380591	0.494243	0.648503						0.210804	0.318272	0.422343	0.720432
	0.604626	0.698432	0.566635	0.79026						0.294939	0.173373	0.36918	0.421199						0.357686	0.559176	0.239466	0.741074
	0.807143	0.971	0.910484	0.89922						0.306908	0.281105	0.198617	0.562344						0.600817	0.791054	0.935988	0.877049
	0.839856	0.920514	0.930769	0.8923						0.422497	0.321817	0.648484	0.685543						0.574082	0.803888	0.82394	0.851973
	0.871002	0.895908	0.915634	0.88443						0.281005	0.281025	0.579524	0.699124						0.50532	0.909357	0.875722	0.943517
	0.294387	0.153099	0.252827	0.345581						0.0945371	0.133464	0.436346	0.676713						0.307485	0.557674	0.662907	0.922319
	0.219329	0.271359	0.300092	0.364261						0.0405691	0.409198	0.430793	0.524416						0.141289	0.239837	0.181655	0.752451
	0.103714	0.516301	0.240993	0.223096						0.412959	0.614724	0.635426	0.667576						0.292393	0.449218	0.553182	0.781725
	-0.497809	0.0984041	0.0971373	-0.122257						0.0371177	0.604293	0.163659	0.517071						0.40635	0.54817	0.721185	0.798096
	0.776589	0.919663	0.929078	0.943033						0.46476	0.409198	0.595102	0.744201						0.0663078	0.163198	0.140835	0.573798
	0.781816	0.965737	0.896898	0.900241						0.263806	0.267633	0.481741	0.658818						0.466988	0.668905	0.846317	0.885974
	0.860912	0.919436	0.930315	0.936463						0.555777	0.609014	0.684849	0.737857						0.511405	0.722784	0.86162	0.883302
	0.765734	0.647044	1.00598	0.768144						0.427066	0.413792	0.544353	0.690202						0.440424	0.869689	0.972564	0.913855
	0.182057	0.275705	0.29038	0.44082						0.293616	0.280417	0.309358	0.47385						0.297964	0.531071	0.715215	0.880078
	0.188239	0.383116	0.290478	0.413225						0.221781	0.103392	0.213235	0.526006						-0.125784	0.109185	0.169232	0.636086
	0.179343	0.514566	0.27269	0.288047						0.239202	0.176669	0.447303	0.551554						0.226699	0.404524	0.588345	0.773085
	0.625839	0.848929	0.979722	0.955155						0.167418	0.281543	0.555636	0.72003						0.0725275	0.300887	0.464549	0.625254
	0.723842	0.880494	0.938032	0.93841						0.134596	0.490508	0.657629	0.587918						0.171514	0.255661	0.502238	0.632374
	0.808555	0.827059	0.941544	0.957366						0.669785	0.633043	0.815762	0.832991						0.430303	0.493876	0.71114	0.875678
	0.795867	0.700239	0.943155	0.902078						0.248136	0.596192	0.504912	0.743685						0.399568	0.804042	0.879639	0.892765
	0.366843	0.559359	0.609572	0.659397						0.266568	0.472606	0.574905	0.754457						0.330378	0.648756	0.800545	0.976519
	0.265609	0.476887	0.535745	0.624576						0.174333	0.42516	0.491603	0.702101						0.227196	0.337055	0.589774	0.774077
	0.225649	0.399806	0.317019	0.418677						0.351562	0.424976	0.52703	0.648139						0.384767	0.440382	0.642415	0.832246
	0.348876	0.758697	0.950999	0.869229						0.458481	0.412196	0.537693	0.713022						0.21701	0.309435	0.441327	0.586532
	0.732207	0.780604	0.922482	0.907913						0.346537	-0.192186	-0.0100534	0.326653						0.245863	0.304156	0.461315	0.737896
	0.768471	0.742324	0.925258	0.932041						0.390289	0.183389	0.480425	0.533752						0.361628	0.763015	0.730924	0.81178
	0.792369	0.803303	0.93181	0.943616						0.322497	0.493302	0.692094	0.790755						0.377283	0.71442	0.850893	0.953892
	0.34448	0.549439	0.635704	0.723961						0.255339	0.513803	0.826855	0.590603						0.304415	0.416728	0.69211	0.900008
	0.327298	0.442207	0.524578	0.72338						0.729483	0.611305	0.873168	0.899845						0.395823	0.476172	0.630259	0.854024
	0.121186	0.196981	0.156764	0.435921						0.376843	0.522402	0.703426	0.696679						-0.0270186	0.284665	0.384841	0.538774
	0.245103	0.400076	0.91567	0.707189						0.364052	0.570499	0.706102	0.706478						0.191132	0.157893	0.184479	0.337094
	0.770601	0.655928	0.887184	0.852129						0.473733	0.375071	0.714555	0.769876						0.319373	0.635512	0.713605	0.646455
	0.81898	0.717152	0.901733	0.872159						0.501363	0.269556	0.437048	0.636673						0.340126	0.693227	0.839158	0.853162
	0.788386	0.816643	0.983447	0.874224						0.585853	0.643341	0.580156	0.717171						0.255763	0.532608	0.729305	0.914058
	0.242127	0.432811	0.803703	0.873245						0.474824	0.00386728	0.0915476	0.553344						0.321419	0.441469	0.618057	0.81595
	0.451605	0.46205	0.576241	0.83811						0.522262	0.254971	0.539767	0.73971						0.0872547	0.191625	0.00471126	0.51302
	0.284515	0.216345	0.186641	0.577303						0.530214	0.719521	0.888635	0.902009						0.406834	-0.0646253	0.0078572	-0.0655925
	0.551802	0.791831	0.879606	0.751856						0.402717	0.792122	0.962091	0.77992						0.334306	0.452237	0.589556	0.647937
	0.77045	0.745181	0.934124	0.844784						0.84504	0.75431	0.935244	0.825476						0.324272	0.688231	0.788909	0.865141
	0.808801	0.518489	0.963144	0.83254						0.569598	0.717551	0.945238	0.782927						0.289306	0.615607	0.841798	0.920672
	-0.126731	0.344358	0.969218	0.911083						0.571604	0.675392	0.918433	0.796519						0.0223479	0.170812	0.622898	0.813609
	0.446991	0.653045	0.633301	0.920131						0.565299	0.498011	0.871196	0.854605						0.127683	0.368398	0.512404	0.646726
	0.30322	0.45404	0.383692	0.827077						0.497533	0.487431	0.59183	0.757996						0.107356	-0.2201	-0.170177	0.360504
	0.336525	0.0737279	0.333936	0.858576						0.547501	0.579104	0.50403	0.732243						0.435792	0.443961	0.481236	0.722008
	0.362769	0.64897	0.847133	0.71655						0.431443	0.201409	0.453874	0.786745						0.458447	0.672268	0.790079	0.836552
	0.819054	0.797845	0.958628	0.833171						0.584493	0.65877	0.809876	0.965587						0.4107	0.649242	0.878461	0.913232
	0.868059	0.535005	0.919559	0.814398						0.535447	0.783851	0.768838	0.839687						0.10136	0.354204	0.774082	0.802358
	0.347371	0.591994	0.523575	0.92879						0.618363	0.726845	0.920094	0.780819						0.106312	0.372464	0.479488	0.657133
	0.318506	0.438261	0.482061	0.870631						0.460955	0.758816	0.920579	0.812239						0.010615	0.0326827	0.260109	0.697988
	0.400382	0.631831	0.845316	0.599619						0.645226	0.725027	0.866253	0.861927						0.423927	0.438316	0.562169	0.769764
	0.899165	0.804058	0.940889	0.79686						0.669771	0.539244	0.917834	0.886671						0.29916	0.00786901	0.0613446	0.188718
	0.781363	0.610338	0.870839	0.779769						0.568952	0.456817	0.857583	0.77652						0.225986	0.270512	0.555276	0.598834
	0.298722	0.593548	0.353962	0.956362						0.481984	0.37313	0.571158	0.64218						0.469598	0.583825	0.85645	0.913808
	0.315032	0.3848	0.453714	0.909768						0.457551	0.270423	0.485264	0.778767						0.411731	0.535465	0.843174	0.827442
	0.388578	0.542736	0.710077	0.458769						0.544479	0.651822	0.800254	0.940082						0.0721835	0.322315	0.468179	0.909664
	0.830975	0.893404	0.957821	0.771939						0.434746	0.417943	0.818732	0.779606						0.282247	0.348606	0.559592	0.81142
	0.759109	0.813447	0.885245	0.754101						0.432816	0.559793	0.797576	0.806243						0.542526	0.629103	0.734422	0.847495
	0.46871	0.273303	0.436484	0.987635						0.607328	0.604937	0.81908	0.839961						0.15495	0.151464	0.372381	0.362494
	0.388604	-0.123472	0.237361	0.905383						0.546725	0.455914	0.735527	0.850902						0.307086	0.5084	0.747841	0.836517
	0.468583	0.570338	0.574841	0.540289						0.681789	0.571314	0.77499	0.896021						0.355341	0.545051	0.81524	0.8474
	0.762619	0.896229	0.935312	0.7926						0.593339	0.357885	0.624678	0.71495						0.396101	0.240371	0.677753	0.718395
	0.68927	0.886856	0.815076	0.768647						0.441089	0.421435	0.468372	0.688157						0.32356	0.507085	0.305598	0.794962
	0.548267	0.0914908	0.339323	0.975548						0.462107	0.552409	0.746182	0.880326						0.560007	0.659822	0.714516	0.78911
	0.51242	0.647671	0.477774	0.53634						0.549029	0.579105	0.806233	0.97809						0.463741	0.537456	0.697418	0.821119
	0.620588	0.863086	0.936223	0.80625						0.5099	0.51084	0.693383	0.940834						0.304895	0.362636	0.465972	0.728971
	0.467387	0.682966	0.690066	0.790136						0.546959	0.548885	0.808171	0.843084						0.212912	0.0694866	0.275194	0.55346
	0.375629	0.27666	0.622644	0.725254						0.303038	0.287435	0.836422	0.637111						0.216471	0.559819	0.677624	0.804214
	0.303537	0.377102	0.397578	0.608181						0.712301	0.676376	0.872804	0.829712						0.295581	0.58543	0.757906	0.874018
	0.409318	0.664307	0.897236	0.821163						0.736251	0.506228	0.765703	0.879488						0.449603	0.34752	0.671746	0.819221
	0.460906	0.599489	0.810541	0.838689						0.253909	-0.48737	0.422219	0.479787						0.510561	0.654623	0.692172	0.840706
	0.36941	0.439894	0.614345	0.858987						0.447543	0.538473	0.517827	0.689548						0.445997	0.442271	0.669135	0.812916
	0.644217	0.588471	0.662263	0.801345						0.467609	0.485685	0.663041	0.764118						0.402144	0.379758	0.5354	0.677094
	0.405866	0.41388	0.401063	0.74882						0.447161	0.666202	0.569474	0.896853						0.353647	0.568092	0.674394	0.880402
	0.475078	0.573207	0.856818	0.868291						0.378765	0.377558	0.64453	0.763175						0.488433	0.674184	0.791178	0.923986
	0.441696	0.443295	0.819659	0.839605						0.539753	0.601447	0.812416	0.897037						0.33919	0.496639	0.673025	0.815481
	0.407161	0.576102	0.619814	0.934424						0.632153	0.616287	0.869419	0.84901						0.307516	0.363596	0.571138	0.698655
	0.685042	0.262162	0.166748	0.713651						0.516287	0.645713	0.860557	0.771474						0.593563	0.615527	0.755662	0.871422
	0.692425	0.562723	0.71771	0.870375						0.805255	0.700199	0.868942	0.954514						0.463484	0.407318	0.55057	0.774123
	0.301185	0.283499	0.832373	0.812251						0.609079	0.160717	0.750084	0.671029						0.348358	0.497924	0.702583	0.856034
	0.322425	0.357722	0.589593	0.937827						0.514067	0.616497	0.786305	0.69897						0.537173	0.642018	0.830255	0.944834
	0.263796	-0.0109776	0.428625	0.895574						0.423181	0.467121	0.727791	0.598852						0.341596	0.596169	0.781974	0.828507
	0.580565	0.469021	0.612053	0.93197						-0.0632802	0.35229	0.319445	0.605787						0.625766	0.703004	0.796106	0.914662
	0.528953	0.701961	0.849789	0.939445						0.344406	0.481685	0.741428	0.890263						0.506495	0.497804	0.654263	0.915278
	0.416993	0.118258	0.590468	0.888721						0.55153	0.711041	0.839837	0.905765						0.246314	0.43144	0.667252	0.804404
	0.586811	0.133803	0.603815	0.920108						0.549104	0.875162	0.938311	0.927036						0.295758	0.657008	0.797559	0.853634
	0.490311	0.742821	0.816441	0.928206						0.677068	0.72874	0.940304	0.97743						0.442637	0.652648	0.868397	0.917292
	0.513219	0.705855	0.645403	0.857959						0.226569	-0.307372	0.690196	0.453384						0.514102	0.625763	0.84818	0.959159
	0.414064	0.27116	0.790821	0.798198						0.501	0.789171	0.618623	0.590155						0.224136	0.498281	0.618904	0.836502
	0.576442	0.345937	0.932902	0.684414						0.403695	0.441845	0.715022	0.910803						0.5287	0.691256	0.782763	0.919171
	0.25105	0.313584	0.814121	0.880751						0.416779	0.650693	0.794449	0.879234						0.367051	0.605238	0.804134	0.834693
	0.442518	0.702677	0.705852	0.821336						0.560901	0.846835	0.90673	0.896082						0.373705	0.57438	0.821612	0.883494
	0.464163	0.483082	0.807323	0.716615						0.516582	0.736672	0.862465	0.953854						0.476578	0.678822	0.873012	0.926278
	0.648047	0.641998	0.898649	0.80479						0.518867	0.561196	0.419485	0.752527						0.43834	0.640674	0.788717	0.849322
	0.485644	0.24742	0.763055	0.769498						0.332225	0.512689	0.539569	0.773954						0.203856	0.489604	0.745549	0.857836
	0.402648	0.593031	0.798927	0.797101						0.406771	0.510731	0.612926	0.768585						0.0579196	0.429965	0.577423	0.688237
	0.124361	0.663511	0.646455	0.66053						0.366412	0.553066	0.532301	0.955761						0.523563	0.674572	0.80836	0.891376
	0.486202	0.531737	0.839712	0.80544						0.372559	0.487289	0.483129	0.740316						0.246318	0.459785	0.676744	0.663344
	0.559871	0.213266	0.762176	0.772658						0.299723	0.162352	0.511312	0.419544						0.406879	0.430383	0.665367	0.561189
	0.465396	0.422106	0.74348	0.788108						0.331257	0.574132	0.466725	0.75256						0.00227725	0.34094	0.610525	0.789158
	0.194253	0.75822	0.713095	0.753275						0.284193	0.433536	0.547473	0.734638						0.141141	0.357754	0.542437	0.73825
	0.314114	0.820527	0.851707	0.744038						0.198043	0.494363	0.476624	0.848793						0.50219	0.643563	0.747147	0.887679
	0.382231	0.458166	0.885671	0.721705						0.425609	0.336376	0.661327	0.731714						0.670529	0.601567	0.757012	0.884428
	0.681217	0.244004	0.860814	0.695772						0.276557	0.254904	0.873963	0.227803						0.111668	0.527622	0.517352	0.448346
	0.123953	0.378951	0.512135	0.645809						0.41845	0.424275	0.489292	0.696219						0.326214	0.528619	0.633643	0.478171
	0.295574	0.847873	0.843018	0.585561						0.335035	0.229596	0.45485	0.58332						0.0207671	0.301833	0.495403	0.810773
	0.369574	0.656009	0.971798	0.437756						0.512322	0.345185	0.58755	0.654881						0.115726	0.423547	0.569689	0.870651
	0.619803	0.529422	0.887351	0.649835						0.178459	0.436488	0.369595	0.401125						0.485322	0.695944	0.682354	0.872769
	0.711403	0.427064	0.831705	0.518943						0.27075	0.253447	0.584194	0.572965						0.78017	0.797154	0.83881	0.922347
	0.249872	0.514926	0.796217	0.393237						0.317196	0.283522	0.574031	0.570313						0.109719	0.294116	0.423199	0.685297
	0.888839	0.777559	0.863802	0.612064						0.406201	0.385446	0.53666	0.657465						0.328265	0.549403	0.617474	0.761659
	0.709734	0.689298	0.714196	0.465126						0.471212	0.314481	0.578536	0.478742						0.451766	0.686101	0.640227	0.814098
	0.361048	0.215231	0.621569	0.904993						0.578002	0.430338	0.731581	0.699374						0.683514	0.755228	0.804089	0.881479
	-0.207576	0.498744	0.844982	0.450557						0.608404	0.750212	0.665442	0.857578						0.801103	0.568213	0.849148	0.859799
	0.700033	0.724617	0.666129	0.758211						0.586403	0.727672	0.93943	0.732571						0.275229	0.419067	0.42762	0.651494
	0.777152	0.624044	0.626727	0.681177						0.117088	0.497166	0.79388	0.863827						0.11288	0.469315	0.35594	0.641259
	0.589526	0.813632	0.625039	0.834129						0.641273	0.842785	0.817904	0.888081						0.487834	0.636347	0.649539	0.86481
	0.487752	0.607496	0.512186	0.789433						0.127314	0.408231	0.873762	0.852997						0.719625	0.713082	0.862144	0.947091
	0.550248	-0.00706078	0.484464	0.530242						0.280934	0.241437	0.624038	0.754732						-0.062907	0.304622	0.0527088	0.153708
	0.540344	0.633486	0.445907	0.665473						0.751623	0.887522	0.782712	0.89744						0.388453	0.505072	0.387465	0.672116
	0.459983	0.38947	0.349012	0.766734						0.304082	0.551261	0.770323	0.778028						0.613527	0.77678	0.753752	0.952364
	0.596499	0.79975	0.559579	0.831052						0.396672	0.459699	0.730031	0.661073						0.618547	0.783078	0.820932	0.898406
	0.0775471	0.679902	0.221798	0.651637						0.695572	0.875403	0.684236	0.83357						0.227668	0.359635	0.251927	0.501954
	0.552746	0.536065	0.365561	0.832952						0.529814	0.5213	0.794515	0.826063						0.494111	0.724618	0.574435	0.814063
	0.550762	0.72953	0.537518	0.464731						0.365489	-0.124182	0.548702	0.502705						0.722741	0.856817	0.821065	0.940689
	-0.631381	0.294096	-0.199787	-0.28349						0.563367	0.913492	0.985988	0.6642						0.648424	0.738277	0.787569	0.862808
	0.943635	0.8396	0.719871	0.255952						0.600136	0.673644	0.897763	0.820087						-0.0274743	0.177108	0.0494738	0.39711
	0.548881	0.747914	0.435751	0.540876						0.757252	0.842679	0.958848	0.862062						-0.0274113	0.259897	0.106172	0.340397
	-0.44036	0.386923	-0.310275	-0.315093						0.621433	0.547592	0.752277	0.868833						0.567162	0.691454	0.624093	0.723572
	0.290021	0.0903305	0.162133	0.490604						0.3033	0.351107	0.700554	0.717957						0.648102	0.676221	0.77169	0.884204
	0.435142	0.559651	0.500165	0.708692						0.815058	0.961919	0.905216	0.926611						0.185187	0.503733	0.452165	0.446181
	0.578551	0.379583	0.704723	0.750465						0.801499	0.730033	0.893174	0.846051						0.428082	0.585542	0.495518	0.517145
	0.578112	0.286577	0.599618	0.779022						0.373252	0.776626	0.6607	0.915906						0.610224	0.607214	0.663479	0.737088
	0.682792	0.427056	0.624137	0.907452						0.787172	0.950044	0.907481	0.930507						0.63772	0.534102	0.624969	0.835972
	0.92108	0.86063	0.868413	0.813201						0.868646	0.878328	0.887533	0.908753						0.728141	0.644998	0.780092	0.828919
	0.852375	0.817246	0.908857	0.744369						0.552861	0.781966	0.806983	0.846449						0.633144	0.797633	0.920228	0.89604
	0.801138	0.799579	0.958933	0.869832						0.783838	0.846302	0.937814	0.933083						0.639463	0.548013	0.920594	0.831818
	0.515828	0.588076	0.690498	0.638238						0.883165	0.915062	0.903459	0.948838						0.46861	0.452674	0.776534	0.642543
	0.45155	0.411394	0.575884	0.693377						0.641402	0.688244	0.966471	0.887707						0.562128	0.783703	0.787742	0.805064
	0.438222	0.246126	0.67537	0.836516						0.744291	0.834814	0.963662	0.9424						0.649482	0.732608	0.899268	0.860479
	0.645207	0.498434	0.836634	0.918894						0.91243	0.906247	0.992088	0.959511						0.571427	0.567114	0.821524	0.744178
	0.887494	0.824163	0.905185	0.880595						0.744229	0.704611	0.932022	0.897588						0.502897	0.609226	0.756968	0.779196
	0.839777	0.592145	0.880615	0.864199						0.778425	0.890049	0.978069	0.939707						0.723302	0.744492	0.818341	0.796825
	0.89617	0.776082	0.832947	0.84956						0.913347	0.991024	0.964059	0.967105						0.682633	0.699481	0.888379	0.816819
	0.934394	0.870442	0.921469	0.856805						0.763511	0.570588	0.813133	0.692604						0.757457	0.78334	0.894177	0.856483
	0.946237	0.86264	0.972123	0.934085						0.304645	0.214599	0.628253	0.752165						0.578973	0.572225	0.798785	0.720569
	0.362257	0.63179	0.707613	0.539921						0.810366	0.690288	0.839049	0.894047						0.707618	0.664739	0.841896	0.74867
	0.53333	0.646478	0.743441	0.774971						0.86316	0.846987	0.953283	0.954106						0.639826	0.69263	0.760882	0.778434
	0.504092	0.402325	0.639269	0.787941						0.818759	0.981923	0.968563	0.976045						0.527577	0.514296	0.691647	0.771335
	0.722723	0.525843	0.780736	0.804057						0.636888	0.633259	0.888326	0.688848						0.662599	0.585957	0.779779	0.769349
	0.870826	0.900652	0.930797	0.849192						0.561653	0.461621	0.596998	0.800714						0.660082	0.761396	0.690672	0.756688
	0.839912	0.886502	0.910222	0.867077						0.798412	0.653414	0.762686	0.881645						0.208858	0.499595	0.671018	0.664287
	0.810308	0.647962	0.805374	0.856238						0.902368	0.826588	0.90936	0.960868						0.577363	0.668259	0.820492	0.916441
	0.877048	0.761787	0.887424	0.962489						0.911187	0.941547	0.938114	0.9936						0.718999	0.749625	0.792195	0.875183
	0.886723	0.871227	0.896096	0.968504						0.817987	0.777524	0.928699	0.921493						0.452929	0.614288	0.767771	0.881973
	0.910021	0.916069	0.909144	0.926932						0.79784	0.856323	0.687333	0.884085						0.672095	0.668686	0.818373	0.893118
	0.597104	0.634282	0.780976	0.635363						0.725241	0.661432	0.771405	0.793271						0.679789	0.665756	0.773146	0.828415
	0.548054	0.639873	0.777736	0.748189						0.781258	0.813158	0.87999	0.9201						-0.153497	0.142421	-0.0567619	0.559073
	0.486653	0.547486	0.7389	0.840272						0.902435	0.988452	0.942669	0.985746						0.120958	0.0822617	0.235914	0.39913
	0.756698	0.636964	0.830098	0.754914						0.797647	0.900313	0.968738	0.941776						0.469641	0.222901	0.332417	0.441759
	0.910228	0.833257	0.926454	0.812208						0.478541	0.631229	0.817513	0.687553						0.31665	0.312031	0.660191	0.712472
	0.780304	0.912939	0.870944	0.898767						0.77355	0.774328	0.646568	0.851744						0.501117	0.537671	0.741459	0.859376
	0.763681	0.838861	0.878896	0.89892						0.717288	0.530284	0.728159	0.695776						0.56635	0.462517	0.567741	0.809009
	0.820834	0.729048	0.845477	0.91032						0.823791	0.74809	0.909363	0.879544						0.444849	0.526785	0.280104	0.64855
	0.871604	0.885364	0.908606	0.939509						0.834874	0.924136	0.959622	0.963944						-0.182224	-0.0377835	0.31848	0.328959
	0.887212	0.953812	0.929566	0.921534						0.819855	0.923358	0.944536	0.920405						0.253005	0.106428	0.536273	0.303955
	0.867652	0.917295	0.909223	0.89025						0.699021	0.643561	0.87199	0.843625						0.127525	-0.0202533	0.0386165	0.584598
	0.882905	0.952685	0.96556	0.933297						0.288051	0.260462	0.708803	0.872303						0.499786	0.50684	0.665093	0.757626
	0.650253	0.708696	0.843857	0.705281						0.500113	0.69423	0.712619	0.712771						0.150773	0.420913	0.450117	0.478065
	0.600118	0.756811	0.906567	0.726686						0.735609	0.64869	0.852747	0.772182						0.353445	0.603403	0.700324	0.782613
	0.693314	0.737859	0.897614	0.836508						0.803035	0.753221	0.949377	0.96467						0.405729	0.341541	0.282162	0.58141
	0.745717	0.688745	0.882904	0.86763						0.900293	0.931718	0.94778	0.90306						0.0810129	0.0826969	0.425334	0.53184
	0.835666	0.83297	0.900477	0.902008						0.761094	0.866198	0.879688	0.821774						0.260434	0.439705	0.463469	0.648666
	0.860727	0.869625	0.882302	0.911995						0.675634	0.595032	0.883848	0.888982						0.383145	0.645672	0.689741	0.738987
	0.849227	0.872856	0.821036	0.90162						0.581254	0.625775	0.779532	0.678593						0.191368	0.512087	0.560436	0.673031
	0.842809	0.892367	0.77834	0.958059						0.827244	0.891589	0.888584	0.953647						0.382617	0.140277	0.375294	0.593376
	0.919056	0.863907	0.832694	0.973212						0.800098	0.895563	0.882543	0.966083						0.312378	0.135898	0.355129	0.433867
	0.980495	0.874132	0.908912	0.946458						0.907998	0.793319	0.861349	0.832251						0.104373	0.330527	0.514958	0.677636
	0.918928	0.828244	0.947314	0.97071						0.85169	0.885056	0.899171	0.934383						0.276689	0.441846	0.487015	0.775365
	0.924197	0.893755	0.925231	0.976654						0.6914	0.858616	0.86194	0.900981						-0.485916	-0.447672	0.460045	0.417845
	0.889358	0.956618	0.887083	0.970033						0.214698	0.277879	0.503755	0.811925						-0.175744	-0.0285516	0.5637	0.420806
	0.758322	0.921882	0.924146	0.940006						0.729798	0.869204	0.870206	0.838414						0.201618	0.234072	0.384347	0.526555
	0.605001	0.615113	0.913917	0.757713						0.743621	0.890047	0.888604	0.891677						0.213411	0.44136	0.46964	0.621434
	0.737115	0.722109	0.935193	0.777672						0.829773	0.878477	0.819846	0.916634						0.449017	0.425496	0.528922	0.688753
	0.711657	0.752079	0.919969	0.776302						0.861994	0.900409	0.856975	0.919919						0.0394105	0.405907	0.556228	0.711888
	0.745967	0.756949	0.92095	0.876104						0.874795	0.809713	0.913667	0.929252						0.0832408	0.442927	0.572908	0.801089
	0.8242	0.928999	0.883513	0.864431						0.415761	0.525515	0.802141	0.923985						0.165117	0.244292	0.402013	0.59379
	0.837607	0.934105	0.817155	0.943799						0.63264	0.436454	0.779102	0.796175						0.375158	0.319722	0.0365489	0.384661
	0.786324	0.904148	0.793171	0.971915						0.726511	0.823054	0.838007	0.843452						0.0247015	0.137229	0.3895	0.46815
	0.817198	0.982488	0.750807	0.920957						0.793886	0.886369	0.871101	0.868372						-0.371599	0.0360276	0.624202	0.332059
	0.858235	0.929055	0.790333	0.983901						0.842666	0.94451	0.866572	0.934247						0.785121	0.399686	-0.00998746	0.784942
	0.926692	0.917672	0.924196	0.97888						0.865272	0.926696	0.876356	0.927323						0.130392	0.251748	0.345607	0.615118
	0.938171	0.847335	0.929209	0.918442						0.555642	0.609092	0.783877	0.818941						0.353335	0.386118	0.510271	0.682068
	0.888355	0.813553	0.911185	0.922131						0.372353	0.427967	0.283019	0.625812						0.166647	0.230795	0.196389	0.404268
	0.863925	0.932322	0.942134	0.948867						0.617135	0.541137	0.673677	0.806396						0.29321	0.235356	0.240247	0.464314
	0.809595	0.91847	0.878591	0.945692						0.753364	0.673095	0.847077	0.965528						0.23027	0.312896	0.338532	0.54546
	0.775234	0.798104	0.897149	0.94934						0.824984	0.85826	0.962066	0.956591						0.247321	0.391557	0.419503	0.60422
	0.405657	0.737792	0.59313	0.678043						0.775365	0.924452	0.896433	0.995319						0.299885	0.344972	0.546285	0.628961
	0.725225	0.435195	0.686013	0.730086						0.630672	0.79369	0.914356	0.893463						0.156261	0.377416	0.596943	0.517469
	0.766473	0.74751	0.879069	0.876678						0.460984	0.675721	0.655514	0.711203						0.123322	0.395081	0.083566	0.168144
	0.754686	0.762287	0.886229	0.837975						0.574101	0.710978	0.71287	0.76738						0.227561	0.263449	0.235282	0.59739
	0.740269	0.752983	0.892536	0.88761						0.192861	0.9361	0.802821	0.818822						0.309503	0.352039	0.445088	0.65016
	0.727966	0.820939	0.913775	0.87182						0.142914	0.356975	0.458946	0.377893						0.300771	0.154549	0.276161	0.504131
	0.820216	0.843366	0.868777	0.841024						0.0595369	0.302136	0.240289	0.471064						0.280783	0.179094	0.294369	0.47313
	0.808665	0.834163	0.794054	0.843978						0.557865	0.619297	0.406347	0.476547						0.456463	0.479873	0.539583	0.659002
	0.777179	0.749141	0.756841	0.903222						0.566738	0.48218	0.550795	0.86992						0.436317	0.45405	0.392196	0.692632
	0.808129	0.718665	0.808906	0.909662						0.680682	0.596781	0.80271	0.932631						0.301362	0.368025	0.395235	0.662127
	0.845193	0.905349	0.842103	0.869825						0.817683	0.84355	0.863432	0.946913						0.165464	0.215755	0.440883	0.612103
	0.821646	0.956914	0.807958	0.955298						0.740974	0.924909	0.907185	0.965711						0.19852	0.367992	0.433754	0.518551
	0.927139	0.93494	0.912956	0.944305						0.549918	0.803132	0.850306	0.918304						0.115105	0.523805	0.429682	0.366622
	0.925677	0.873692	0.901228	0.889727						0.740328	0.744402	0.849513	0.954855						0.392549	0.310393	0.316601	0.591281
	0.893694	0.803968	0.87164	0.928474						0.65734	0.725747	0.698277	0.899328						0.305186	0.247684	0.335293	0.616955
	0.78933	0.906035	0.928331	0.93557						0.511365	0.436597	0.387304	0.93381						0.527715	0.230835	0.363542	0.627182
	0.756441	0.866227	0.892711	0.942183						0.492202	0.574026	0.640779	0.865955						0.137567	0.12717	0.284172	0.56534
	0.686282	0.713567	0.855823	0.893377						0.48787	0.534223	0.675428	0.720914						0.351857	0.467904	0.572622	0.709345
	-0.0712365	0.296665	0.56093	0.483333						0.529025	0.402623	0.377834	0.377023						0.470657	0.581739	0.500169	0.812428
	0.465137	0.630816	0.729589	0.828625						0.484251	0.268705	0.258803	0.728045						0.36454	0.461497	0.503388	0.815268
	0.670119	0.666984	0.792393	0.784302						0.474069	0.31988	0.536965	0.827928						0.176431	0.377813	0.520227	0.783348
	0.748277	0.765409	0.796081	0.702293						0.770502	0.655944	0.823427	0.891602						0.310907	0.347545	0.350598	0.604783
	0.767424	0.86953	0.977384	0.736942						0.864854	0.885831	0.891383	0.927505						0.154056	0.406106	0.376834	0.481623
	0.647049	0.741628	0.706856	0.669851						0.80316	0.872617	0.92137	0.907953						-0.196309	-0.013884	-0.135884	-0.201498
	0.520228	0.584989	0.587038	0.808058						0.869526	0.836069	0.943255	0.93646						0.171329	0.277381	0.243416	0.669621
	0.42035	0.46449	0.700776	0.729467						0.82506	0.840644	0.910851	0.861839						0.234725	0.302821	0.366364	0.700169
	0.625387	0.498374	0.657937	0.490254						0.92506	0.840993	0.91471	0.926258						0.369198	0.409332	0.406738	0.739416
	0.818275	0.744624	0.868022	0.905251						0.944459	0.814915	0.89783	0.991421						0.497472	0.614499	0.464219	0.798605
	0.937117	0.913194	0.931577	0.927469						0.784525	0.888106	0.944624	0.825407						0.273096	0.393235	0.390397	0.815095
	0.985712	0.911705	0.932828	0.889149						0.523903	0.485837	0.873959	0.844766						0.21479	0.413132	0.521898	0.806189
	0.973212	0.821669	0.913356	0.935262						0.322024	0.221866	0.536189	0.6238						0.287399	0.307595	0.452751	0.721606
	0.916157	0.83068	0.952847	0.963234						0.195569	0.105092	0.143123	0.651401						0.216079	0.335766	0.420482	0.712417
	0.759582	0.747603	0.838074	0.940108						0.288735	0.31627	0.45241	0.761043						0.132952	0.38647	0.257246	0.480046
	0.353401	0.327156	0.576121	0.835268						0.627416	0.496868	0.817159	0.838024						0.447069	0.0184305	0.233049	0.633944
	-0.227913	-0.289924	0.449396	0.498505						0.825718	0.810857	0.887352	0.835181						0.309845	0.350104	0.338528	0.608968
	-0.254802	0.247509	0.34699	0.604486						0.797565	0.900274	0.915491	0.896211						0.239251	0.391169	0.425803	0.715884
	0.471995	0.760106	0.793061	0.758604						0.729653	0.857027	0.892281	0.823561						0.348298	0.393419	0.370485	0.660888
	0.556581	0.537111	0.618079	0.643275						0.734213	0.856305	0.80042	0.872312						0.558635	0.676097	0.56179	0.733546
	0.79151	0.570294	0.768185	0.634624						0.575026	0.834721	0.769663	0.910394						0.575152	0.526617	0.454439	0.808647
	0.786287	0.58155	0.916636	0.523268						0.389747	0.703349	0.498832	0.777543						0.276268	0.336096	0.473878	0.779738
	0.165605	0.33992	0.420956	0.400808						0.296452	0.366347	0.505663	0.795158						0.354876	0.426147	0.493446	0.72799
	0.438014	0.420139	0.503559	0.597335						-0.232231	-0.198298	0.0754619	-0.17619						0.433416	0.619598	0.675037	0.979773
	0.826681	0.685368	0.768311	0.904046						0.158385	0.418861	0.607619	0.516876						0.268848	0.607104	0.609477	0.927961
	0.873965	0.834199	0.848623	0.87663						0.302066	-0.200532	0.23103	0.562517						-0.0629661	-0.0357961	0.0284056	0.472165
	0.902451	0.865977	0.938146	0.871166						0.459033	0.577461	0.573085	0.750587						0.100258	0.134504	0.225369	0.654205
	0.947159	0.910686	0.955028	0.934236						0.240744	0.1069	0.514865	0.632689						0.0804309	0.22496	0.266175	0.577608
	0.872262	0.842642	1.0156	0.963738						0.520137	0.174265	0.642828	0.588186						0.276432	0.302074	0.335533	0.636178
	0.597697	0.609632	0.770638	0.850215						0.730666	0.68344	0.859545	0.878157						0.329112	0.491169	0.500066	0.704105
	0.676691	0.901321	0.971271	0.818461						0.648691	0.692225	0.782244	0.832524						0.3627	0.47176	0.536466	0.751546
	0.650671	0.812187	0.918719	0.815268						0.510433	0.591079	0.645239	0.775434						0.441047	0.51983	0.548875	0.730079
	0.728859	0.502936	0.651052	0.726354						0.358093	0.481162	0.499744	0.823661						0.512658	0.67606	0.55305	0.711293
	0.810938	0.550329	0.73843	0.770384						0.203	0.351253	0.218584	0.832176						0.657341	0.541395	0.452989	0.824136
	0.632632	0.494398	0.601029	0.624738						0.0901597	0.18997	0.409091	0.739827						0.317639	0.302131	0.460214	0.73628
	-0.140706	0.123076	0.230597	0.323074						0.610774	0.427235	0.557277	0.556918						0.406209	0.490898	0.560265	0.795015
	0.817885	0.830038	0.584192	0.872531						0.310259	0.643741	0.650488	0.335927						0.569323	0.696436	0.740263	0.985772
	0.931029	0.887386	0.717159	0.811574						0.348196	0.4709	0.396646	0.350506						0.334761	0.674271	0.599159	0.94052
	0.874089	0.856602	0.88204	0.847772						0.402808	-0.0638619	0.377965	0.243802						0.142718	0.158069	0.277724	0.4275
	0.772619	0.922985	0.858948	0.913456						0.599254	0.368497	0.822173	0.663029						0.275127	0.332823	0.435748	0.625306
	0.71205	0.93914	0.914744	0.882471						0.193509	-0.0294829	0.797599	0.409208						0.1835	0.377359	0.498331	0.662967
	0.345792	0.47619	0.566224	0.788082						0.0895002	-0.0660064	0.0783077	0.288017						0.320654	0.547034	0.595893	0.830457
	0.883083	0.925543	0.872667	0.855263						0.377573	0.699822	0.334796	0.286803						0.345225	0.628594	0.635073	0.841884
	0.905324	0.895039	0.877001	0.887059						0.210186	-0.329871	0.574589	0.408203						0.328662	0.534283	0.583194	0.812989
	0.881324	0.872136	0.851734	0.908098						-0.0129982	0.681465	-0.243643	0.319883						0.486549	0.608981	0.644083	0.791714
	0.77875	0.690873	0.826895	0.83308						0.0575855	0.27006	0.229948	0.528461						0.615096	0.707742	0.699363	0.788948
	0.749326	0.52112	0.765584	0.816645						0.265794	0.331183	0.492769	0.563962						0.567602	0.511747	0.606517	0.805897
	0.411152	0.456142	0.534506	0.691385						0.187983	0.210255	0.324452	0.618599						0.249011	0.0878417	0.360953	0.474964
	0.0293533	0.54798	0.440194	0.545084						0.320233	0.382986	0.389008	0.687179						0.262961	0.303206	0.47381	0.696661
	0.675297	0.877824	0.484503	0.86955						0.379015	0.544462	0.52715	0.687488						0.426357	0.587261	0.754809	0.96545
	0.914113	0.886735	0.755088	0.786794						0.249075	0.399262	0.418095	0.536501						0.335566	0.590646	0.695327	0.929621
	0.942921	0.920655	0.88114	0.866561						-0.249061	-0.31045	0.182068	0.59723						0.126213	0.519879	0.459039	0.733842
	0.695472	0.948154	0.821582	0.950264						0.122856	0.234743	0.495176	0.606176						0.338508	0.438138	0.422859	0.717167
	0.520842	0.861808	0.775434	0.918386						0.0790327	0.494246	0.637769	0.254566						0.224656	0.379725	0.430562	0.804389
	0.2147	0.0498406	0.13338	0.604736						0.0443909	0.420311	0.742184	0.198873						0.429026	0.626509	0.614159	0.8699
	0.905622	0.946398	0.869677	0.871385						0.569941	0.507034	0.0876628	0.430165						0.470448	0.702889	0.659628	0.79641
	0.931792	0.833879	0.868198	0.802097						0.315981	0.113907	0.265395	0.672362						0.437316	0.655468	0.712039	0.810566
	0.814047	0.846286	0.849278	0.837955						0.464398	0.433895	0.767178	0.361652						0.599079	0.666777	0.798229	0.885412
	0.651835	0.80277	0.920675	0.901393						0.444609	0.515978	0.930643	0.625106						0.605343	0.701182	0.808838	0.925392
	0.837141	0.663741	0.83309	0.909725						0.330075	0.53354	0.578391	0.677522						0.455204	0.519833	0.753313	0.870817
	0.55578	0.628765	0.592979	0.802129						0.0383988	0.00847219	0.426846	0.202704						-0.029822	-0.207848	0.133798	0.1758
	0.670777	0.74137	0.540402	0.899975						0.343443	0.397385	0.437239	0.665723						0.137121	0.234443	0.381184	0.615683
	0.793152	0.883867	0.799092	0.788176						0.186016	0.0377001	0.422618	0.231845						0.37647	0.5356	0.674762	0.982722
	0.87455	0.917732	0.905991	0.8302						-0.125	-1.00883	-0.264089	0.334779						0.324811	0.502148	0.73146	0.953098
	0.689354	0.903116	0.857861	0.96843						-0.09049	0.174452	0.369777	0.270521						0.203424	0.427205	0.720407	0.773077
	0.190006	0.726739	0.488633	0.808651						0.0756795	0.0426905	-0.0464723	0.601677						0.36747	0.694443	0.591248	0.845692
	0.875407	0.94463	0.94337	0.908627						0.082416	-0.339402	0.0545473	0.152922						0.47566	0.761838	0.708901	0.804222
	0.869942	0.901765	0.946087	0.92992						-0.0792565	-0.515034	-0.11703	0.467826						0.531773	0.779055	0.811014	0.854622
	0.939083	0.737806	0.9774	0.899289						0.101957	0.347204	0.513253	0.346255						0.643136	0.802292	0.851989	0.93988
	0.85755	0.726891	0.870552	0.918758						-0.110778	-0.29922	-0.146246	0.234343						0.550718	0.659903	0.813909	0.952955
	0.705377	0.788941	0.894729	0.955038						-0.00504736	0.388203	0.446506	0.234532						0.367707	0.401751	0.661953	0.847275
	0.898692	0.725109	0.866922	0.949843						-0.212805	-0.561603	-0.366666	0.291577						-0.0311838	-0.0916589	0.00101652	0.25255
	0.736179	0.648119	0.684418	0.823661						0.00152307	0.0178907	0.237175	0.0384495						0.120964	0.282407	0.299191	0.587478
	0.669912	0.801495	0.645151	0.892262						0.365292	0.559766	0.746289	0.227744						0.284916	0.457335	0.515817	0.927682
	0.702385	0.912532	0.830421	0.869723						0.176747	0.317849	0.406546	0.771669						0.248958	0.378798	0.604572	0.947874
	0.607763	0.940431	0.924065	0.867112						-0.00664531	-0.0766356	-0.0676523	0.233049						0.135805	0.242956	0.55123	0.793839
	0.453656	0.702808	0.7296	0.851231						0.28644	0.283873	0.316843	0.288328						0.0357676	0.339063	0.564164	0.720171
	-0.0265678	0.0786037	0.0965964	0.491617						0.469561	0.73972	0.746617	0.29665						0.470791	0.834459	0.782863	0.847929
	0.852434	0.916796	0.937635	0.855813						0.427389	0.0983916	-0.159725	0.719915						0.721266	0.945071	0.811932	0.827069
	0.911182	0.843433	0.949606	0.878293						0.0514915	0.121731	0.11444	0.236811						0.604163	0.842719	0.845384	0.883182
	0.837633	0.885272	0.947148	0.919363						0.171669	0.106638	0.162791	0.109835						0.680173	0.939024	0.879151	0.920817
	0.902413	0.745651	0.973964	0.982103						0.207262	0.459034	0.516086	0.0109132						0.600575	0.742969	0.906105	0.984603
	0.839208	0.748245	0.922972	0.984828						0.200423	-0.0110314	-0.328257	0.565547						0.341829	0.318015	0.564675	0.688232
	0.769136	0.853676	0.887017	0.914773						0.199354	0.208169	0.172596	0.31662						0.018704	-0.0730993	-0.0708117	0.15518
	0.876807	0.807529	0.894156	0.928615						0.275901	0.119381	0.39379	-0.00702775						-0.0193595	-0.0610421	0.080249	0.302137
	0.633141	0.481636	0.691412	0.783591						0.192147	0.545059	0.141792	0.64397						0.116527	0.224595	0.283493	0.642918
	0.409889	0.841137	0.751023	0.25302						0.522579	0.727675	0.286425	0.283292						0.253218	0.327267	0.423538	0.821048
	0.548989	0.818487	0.707719	0.798295															0.221747	0.238423	0.371228	0.642039
	0.484944	0.787957	0.657785	0.857025															0.529659	0.829812	0.763831	0.867893
	0.371207	0.655554	0.631523	0.805175															0.750491	0.921733	0.795378	0.861009
	-0.0038193	0.225084	0.340421	0.743484															0.602409	0.791935	0.884804	0.848194
	0.386934	0.605559	0.742448	0.616358															0.668176	0.88313	0.913499	0.891497
	0.904849	0.942385	0.970615	0.936641															0.569866	0.703379	0.939318	0.980528
	0.888183	0.859892	0.941087	0.980275															0.312444	0.244593	0.452467	0.533314
	0.851274	0.711137	0.900875	0.990822															0.167149	0.0196824	0.0420873	0.192711
	0.874601	0.633263	0.955291	0.956922															0.132555	-0.121732	0.0768923	0.1632
	0.846417	0.790995	0.945503	0.862538															0.0548358	0.0712061	0.103985	0.248149
	0.868028	0.830771	0.904727	0.870246															0.229465	0.321585	0.226699	0.429482
	0.555469	0.569413	0.589462	0.698385															0.539321	0.828486	0.783701	0.932723
	0.582197	0.917369	0.749164	0.530119															0.574186	0.776465	0.877827	0.849628
	0.406198	0.920905	0.704511	0.612246															0.646181	0.832519	0.944872	0.938877
	0.213973	0.639629	0.446601	0.762472															0.387618	0.426425	0.837135	0.810992
	0.298127	0.372015	0.414394	0.742983															0.100382	0.0325987	0.203926	0.302097
	-0.0920394	-0.578296	-0.19273	0.528012															0.190637	0.201263	0.169249	0.358398
	0.658234	0.837355	0.78465	0.812862															0.0669091	-0.0803414	0.14526	0.152834
	0.853778	0.911199	0.896079	0.915476															0.0592701	0.111731	0.0247653	-0.332905
	0.860407	0.778953	0.886938	0.95245															0.0525686	0.170133	0.12479	-0.197917
	0.910873	0.651142	0.926554	0.92339															0.575612	0.730958	0.863368	0.922218
	0.917744	0.769611	0.985284	0.88699															0.579496	0.785943	0.898876	0.870451
	0.903322	0.834392	0.932033	0.849913															0.589876	0.707041	0.868754	0.965699
	0.703668	0.610226	0.712752	0.728116															0.377873	0.387016	0.627086	0.600115
	0.285412	0.274206	0.269836	0.378752															0.0146669	0.133397	0.0277583	0.0391472
	0.405627	0.448058	0.446623	0.452624															0.222403	0.301851	0.172161	0.300717
	0.204541	0.471014	0.301721	0.336684															0.547693	0.673955	0.824901	0.959821
	0.74539	0.707005	0.811933	0.791831															0.417092	0.535876	0.688912	0.881502
	0.815625	0.848956	0.92665	0.913777															0.222321	0.3473	0.299642	0.283345
	0.796891	0.727133	0.926719	0.935897															0.47814	0.573271	0.754647	0.880899
	0.907973	0.827421	0.948484	0.96251															0.422293	0.528741	0.653348	0.684347
	0.888386	0.836057	0.915339	0.90967															0.484833	0.757516	0.677214	0.883111
	0.737819	0.68235	0.880163	0.795352															0.642866	0.78309	0.732157	0.85923
	0.248421	0.0413611	0.120184	0.591522															0.791389	0.798791	0.741457	0.876306
	0.385009	0.239987	0.365783	0.5212															0.853561	0.846639	0.791497	0.961635
	0.284857	0.423238	0.382034	0.402487															0.837847	0.887794	0.784039	0.844908
	0.193843	0.669773	0.382661	0.482629															0.854273	0.909022	0.794718	0.83388
	0.0314698	0.697197	-0.112852	0.486597															0.648336	0.720283	0.589203	0.887368
	0.704293	0.754983	0.854247	0.929331															0.791901	0.8489	0.797962	0.938064
	0.829211	0.8456	0.86168	0.971317															0.852367	0.842852	0.816544	0.916365
	0.929711	0.835478	0.909247	0.938532															0.900814	0.784305	0.849992	0.91607
	0.932514	0.831151	0.88175	0.905589															0.89431	0.785877	0.868021	0.890548
	0.793569	0.781387	0.867005	0.844042															0.861367	0.82481	0.879041	0.9147
	-0.0321415	-0.40587	0.401251	0.266661															0.920146	0.864474	0.900329	0.838501
	0.408487	0.285397	0.518503	0.707626															0.836539	0.945877	0.886573	0.833909
	0.644247	0.578886	0.633507	0.771304															0.858182	0.859358	0.948807	0.956925
	0.568788	0.734722	0.713565	0.693522															0.740689	0.82233	0.668785	0.908866
	0.197204	0.799598	0.556977	0.527244															0.888693	0.949246	0.746266	0.921165
	0.96977	0.915165	0.783585	0.988075															0.930422	0.855574	0.871385	0.902211
	0.975514	0.862937	0.909797	0.916411															0.880311	0.775103	0.930138	0.8982
	0.952886	0.851972	0.930713	0.873039															0.901208	0.815323	0.963422	0.895417
	0.871739	0.798873	0.852715	0.830893															0.912292	0.779864	0.865711	0.880716
	0.474082	0.276434	0.744275	0.768763															0.864896	0.844007	0.858397	0.778224
	0.648852	0.564233	0.809881	0.891925															0.860339	0.951268	0.969682	0.868263
	0.794929	0.692947	0.858661	0.9586															0.914929	0.918973	0.908497	0.870691
	0.610107	0.777977	0.76986	0.825923															0.89121	0.87885	0.899694	0.92312
	0.276872	0.755477	0.420864	0.517929															0.415576	0.601715	0.657707	0.752777
	0.799643	0.834502	0.567053	0.890455															0.866285	0.811481	0.790332	0.846732
	0.903506	0.831128	0.869897	0.905684															0.80853	0.924164	0.848926	0.908202
	0.947008	0.870898	0.957973	0.880774															0.803262	0.88931	0.857247	0.838133
	0.865225	0.805897	0.880939	0.863819															0.819853	0.874822	0.920896	0.813431
	0.85	0.488787	0.744729	0.775091															0.952091	0.891774	0.895142	0.799011
	0.656709	0.601545	0.774289	0.852398															0.970457	0.914133	0.886105	0.876606
	0.692286	0.708694	0.82455	0.907625															0.842568	0.928615	0.768095	0.911902
	0.844068	0.693403	0.864937	0.889992															0.864159	0.916141	0.831643	0.828151
	0.599406	0.788069	0.701594	0.82858															0.88388	0.843026	0.979481	0.834412
	0.175584	0.647605	0.223157	0.506238															0.966869	0.837416	0.956748	0.833054
	0.830042	0.813412	0.867367	0.897423															0.905158	0.878239	0.908273	0.973798
	0.928753	0.866095	0.884676	0.8413															0.699218	0.800871	0.752392	0.810041
	0.791652	0.771275	0.894474	0.901646															0.887616	0.75899	0.850806	0.806461
	0.822691	0.580536	0.794552	0.874757															0.851263	0.849579	0.804928	0.848346
	0.770952	0.744302	0.786668	0.748321															0.75383	0.905782	0.841815	0.877398
	0.846294	0.808403	0.866495	0.808545															0.771391	0.817297	0.895554	0.895114
	0.847389	0.843087	0.786855	0.932053															0.825743	0.794676	0.947833	0.87997
	0.819548	0.745484	0.862937	0.863847															0.95929	0.763102	0.908026	0.772231
	0.779039	0.732233	0.820218	0.845624															0.881124	0.850516	0.901303	0.830555
	0.844103	0.856512	0.931363	0.888512															0.737951	0.897604	0.898576	0.928041
	0.508225	0.805067	0.715417	0.795393															0.817617	0.890954	0.905466	0.948972
	0.142038	0.316677	0.102509	0.468272															0.85798	0.851486	0.910528	0.855011
	0.803242	0.860521	0.800804	0.847645															0.901283	0.877338	0.910746	0.853304
	0.905216	0.912989	0.865806	0.836394															0.90241	0.906511	0.913882	0.967925
	0.853036	0.822516	0.854105	0.89415															0.882558	0.934795	0.783572	0.829297
	0.921575	0.723327	0.764209	0.884499															0.749007	0.774752	0.723602	0.827271
	0.712555	0.754392	0.735795	0.743285															0.795206	0.767729	0.916836	0.891211
	0.781878	0.747462	0.856235	0.799044															0.857718	0.825559	0.804616	0.903026
	0.84996	0.869836	0.762465	0.864911															0.82359	0.875346	0.814688	0.817897
	0.904592	0.71112	0.913326	0.8627															0.754044	0.872048	0.94645	0.804854
	0.893956	0.645736	0.860106	0.84673															0.806356	0.788666	0.913993	0.913313
	0.876895	0.908693	0.932275	0.910761															0.842331	0.832968	0.837588	0.878785
	0.360259	0.755649	0.538698	0.684743															0.714294	0.832434	0.775029	0.819348
	-0.200718	-0.0224828	-0.174774	0.336074															0.563549	0.764396	0.77462	0.84568
	0.71073	0.744843	0.769417	0.82685															0.586021	0.775615	0.819866	0.937381
	0.799423	0.830094	0.878816	0.910832															0.569931	0.822404	0.75933	0.910491
	0.852997	0.666788	0.74243	0.926053															0.771247	0.81049	0.77696	0.917777
	0.913688	0.807947	0.824623	0.935974															0.925621	0.855856	0.836834	0.913374
	0.819318	0.716684	0.77235	0.823396															0.931465	0.964165	0.791437	0.917192
	0.792785	0.715325	0.722969	0.865451															0.796831	0.733422	0.710082	0.818488
	0.822091	0.84958	0.769829	0.756826															0.681277	0.7188	0.784894	0.837001
	0.920386	0.841025	0.923702	0.825994															0.712108	0.826756	0.865231	0.925136
	0.959238	0.708398	0.926864	0.835187															0.796098	0.892121	0.83195	0.8378
	0.770474	0.692716	0.844618	0.888589															0.781132	0.906494	0.844041	0.836207
	0.14316	0.495504	0.246338	0.653775															0.834095	0.912376	0.936399	0.837647
	0.717453	0.799834	0.897985	0.979364															0.777049	0.813244	0.753074	0.850439
	0.767123	0.705285	0.721382	0.964989															0.6885	0.715793	0.637164	0.79362
	0.820288	0.580442	0.815084	0.975494															0.516523	0.664874	0.615798	0.821131
	0.879353	0.694957	0.939588	0.893048															0.34049	0.611894	0.535259	0.830905
	0.816069	0.943433	0.76268	0.906602															0.474783	0.689726	0.69931	0.874828
	0.87245	0.865053	0.760766	0.765412															0.529665	0.797488	0.815521	0.921689
	0.907525	0.946679	0.916345	0.87982															0.77785	0.85231	0.784892	0.959893
	0.996663	0.818162	0.950544	0.881097															0.862418	0.843322	0.791868	0.935766
	0.721968	0.669816	0.830551	0.964064															0.811637	0.933116	0.838712	0.919173
	0.186898	0.456963	0.353824	0.686978															0.792654	0.764834	0.797356	0.849669
	-0.225669	-0.554391	-0.17938	0.213999															0.613077	0.577775	0.718218	0.78709
	0.583367	0.650916	0.911481	0.978156															0.651542	0.667442	0.590599	0.793464
	0.732287	0.7532	0.828698	0.895609															0.725624	0.77544	0.713944	0.850178
	0.851716	0.523372	0.808795	0.891908															0.767907	0.780438	0.829675	0.860691
	0.719306	0.658949	0.950541	0.846192															0.730613	0.881627	0.867838	0.742274
	0.764135	1.0214	0.798443	0.844675															0.723657	0.854446	0.914025	0.892972
	0.841889	0.585336	0.809527	0.934325															0.64374	0.682456	0.821013	0.850612
	0.866674	0.795388	0.890889	0.94128															0.409442	0.687873	0.54857	0.76574
	0.68281	0.672958	0.852305	0.985252															0.111345	0.542719	0.353168	0.488016
	0.239041	0.515167	0.423454	0.711182															0.36469	0.677899	0.861253	0.901878
	-0.203038	-0.374301	-0.14449	0.307881															0.657733	0.850919	0.855878	0.957498
	0.522775	0.702052	0.862077	0.897198															0.80908	0.914876	0.817932	0.977108
	0.836198	0.888637	0.874108	0.891517															0.625419	0.852827	0.791242	0.76793
	0.892708	0.584049	0.76471	0.894123															0.916807	0.881522	0.896361	0.902971
	0.617627	0.510546	0.855693	0.910999															0.802498	0.797914	0.884133	0.982587
	0.85261	0.661949	0.85036	0.788546															0.708196	0.718107	0.723684	0.833724
	0.628673	0.5259	0.748394	0.945704															0.754337	0.729034	0.775808	0.837795
	0.193879	0.430905	0.379772	0.721815															0.768597	0.712632	0.904293	0.770626
	0.516001	0.760677	0.853081	0.866979															0.723823	0.821342	0.862661	0.80515
	0.884447	0.95291	0.943937	0.945761															0.669399	0.687243	0.805352	0.815529
	0.883412	0.568389	0.789907	0.946577															0.46068	0.471637	0.714567	0.746068
	0.59907	0.372381	0.555313	0.805689															0.382495	0.56228	0.816057	0.83578
	0.345782	0.409233	0.370505	0.721999															0.884931	0.870586	0.877076	0.94666
	0.0377721	-0.361916	-0.103533	0.438177															0.743862	0.868053	0.841026	0.822719
	0.594507	0.669766	0.842756	0.931935															0.823928	0.872795	0.879013	0.874149
	0.750139	0.784194	0.958307	1.0009															0.748222	0.860154	0.854762	0.907654
	0.779549	0.629949	0.819804	0.950863															0.794409	0.874184	0.835152	0.862983
	0.2832	0.314464	0.214653	0.58595															0.783797	0.871903	0.796966	0.895263
	0.236809	-0.463886	-0.00199525	0.32562															0.778378	0.837104	0.928884	0.762732
	0.627773	0.67304	0.817139	0.928167															0.673451	0.804086	0.911608	0.884012
	0.652746	0.692153	0.823983	0.968111															0.486046	0.551957	0.706491	0.665981
	0.70228	0.701044	0.738836	0.869859															0.767606	0.712529	0.811145	0.936545
	0.331317	0.415843	0.284869	0.510928															0.810466	0.76694	0.802735	0.85949
	0.497874	0.145639	0.608386	0.609817															0.751913	0.796859	0.867578	0.83542
	0.678221	0.741826	0.76905	0.915155															0.651297	0.784619	0.841734	0.879907
	0.640452	0.778877	0.851635	0.952088															0.462003	0.643907	0.482477	0.861936
	0.509544	0.596902	0.510605	0.863114															0.685766	0.806637	0.7449	0.804194
	0.637993	0.653314	0.614156	0.94785															0.691324	0.816605	0.801782	0.905667
	0.529778	0.591816	0.885739	0.995875															0.643739	0.833245	0.92722	0.871924
	0.45804	0.582609	0.66608	0.949334															0.41912	0.719898	0.849858	0.933537
	0.143516	0.381287	0.45619	0.819214															0.149922	0.44253	0.538243	0.559077
	0.538211	0.676326	0.404532	0.893172															0.638372	0.667741	0.702545	0.83064
	0.55734	0.749427	0.827401	0.892264															0.79224	0.772748	0.849872	0.920342
	0.350444	0.579708	0.739328	0.847642															0.706236	0.748919	0.885507	0.903948
	0.0780049	0.184475	0.529254	0.640302															0.593962	0.72414	0.791961	0.87116
	0.608364	0.784237	0.785491	0.794435															0.222502	0.520035	0.311917	0.741664
	0.231379	0.512458	0.701561	0.717987															0.0806149	0.0543823	0.21672	0.724095
	0.33254	0.13829	0.64177	0.56887															0.456252	0.647749	0.786722	0.897002
	0.543126	0.490776	0.747091	0.844978															0.299984	0.644937	0.730538	1.01489
	0.442799	0.713071	0.840772	0.839573															0.23509	0.352755	0.382987	0.703901
	0.274258	0.382428	0.742637	0.716248															0.621859	0.50269	0.584869	0.745466
	0.501611	-0.153402	0.444995	0.783307															0.721417	0.783067	0.869916	0.923551
	0.59371	0.632979	0.846136	0.806568															0.657959	0.642587	0.790453	0.861952
	-0.044235	0.277538	0.82087	0.759442															0.423541	0.463292	0.521793	0.789438
	0.465896	0.298247	0.606722	0.71155															0.569934	0.792274	0.682492	0.823336
	0.154808	0.242784	0.732287	0.677853															0.496139	0.628767	0.68223	0.755721
	0.246657	-0.026308	0.55214	0.717899															0.488288	0.658235	0.640009	0.935093
	0.0670423	0.530332	0.773847	0.719305															0.219436	0.464815	0.554416	1.03251
	0.386338	0.532299	0.821046	0.753716															-0.0676433	-0.0604542	0.0311882	0.629284
	0.346956	-0.0201002	0.883878	0.585249															0.398034	0.396	0.531025	0.735962
	0.34474	0.400581	0.964354	0.714845															0.624573	0.749506	0.850515	0.872788
	0.226395	0.433017	0.989908	0.565827															0.396456	0.131518	0.225288	0.632071
	0.285759	-0.00170169	0.132224	0.782203															0.602234	0.549481	0.524755	0.459668
	0.532559	0.794041	0.661168	0.884354															0.444083	0.775996	0.771748	0.907191
	-0.011187	-0.199543	-0.0898726	0.696991															0.396992	0.652717	0.855895	0.880517
	0.0896773	0.0114082	0.229827	0.423379															0.461615	0.711912	0.806813	0.949776
	0.0765985	0.0263843	0.383434	0.619091															0.274498	0.461084	0.611844	0.937717
	0.502308	0.489375	0.516378	0.728847															-0.255298	-0.159038	0.19491	0.662415
	0.527775	0.210667	0.613247	0.720555															0.522108	0.595306	0.660618	0.876085
	0.40312	0.316506	0.227457	0.662425															0.51752	0.688208	0.8401	0.860271
	0.547625	0.68943	0.6314	0.75462															0.594995	0.216682	0.133298	0.400088
	0.304412	0.865991	0.722295	0.487654															0.253089	0.559102	0.648029	0.82823
	0.313545	0.473951	0.110619	0.336701															0.308827	0.532372	0.74582	0.882057
	0.450852	0.699256	0.573149	0.650497															0.330982	0.686655	0.826034	0.911353
	0.367871	0.500568	0.449258	0.464697															0.332727	0.575258	0.668367	0.958498
	0.0667687	0.360737	0.362633	0.297055															-0.14309	0.151564	0.334907	0.721466
	0.358885	0.529279	0.207134	0.551489															0.533052	0.547759	0.758977	0.897286
	0.24403	0.571748	0.41801	0.566346															0.449783	0.580289	0.768225	0.864408
	0.374003	0.552497	0.384921	0.554382															0.469701	0.520589	0.676199	0.714961
	0.144312	0.576949	0.29107	0.38346															0.39432	0.580014	0.668416	0.873217
	0.47776	0.43266	0.162183	0.643022															0.39432	0.474281	0.610706	0.983706
	0.0442128	0.475092	0.252251	0.40121															0.157865	0.340457	0.43883	0.762227
	0.146844	0.444396	0.436682	0.711138															0.556467	0.598054	0.795651	0.854028
	0.361912	0.311128	0.108367	0.276617															0.455779	0.507923	0.731955	0.80315
	0.922375	0.799115	0.865769	0.742895															0.172186	-0.0366717	0.0762002	0.414385
	0.956643	0.845953	0.938167	0.87311															0.367626	0.168495	0.19732	0.577594
	0.94852	0.778962	0.900638	0.911539															0.271738	0.405789	0.449539	0.543567
	0.876254	0.875922	0.759458	0.870548															0.257941	0.383978	0.587338	0.755751
	0.899513	0.920326	0.8543	0.921382															0.113563	0.439075	0.547101	0.817552
	0.294455	0.727891	0.318852	0.836976															0.776276	0.775193	0.633717	0.792863
	0.727396	0.841214	0.895473	0.973753															0.596939	0.667738	0.80287	0.836768
	0.866422	0.82819	0.835135	0.930892															0.396925	0.475603	0.684184	0.707138
	0.872417	0.892705	0.854953	0.909259															0.289452	0.323802	0.390461	0.572771
	0.882957	0.933404	0.892622	0.836393															0.191761	0.37046	0.188926	0.56728
	0.901792	0.869026	0.943254	0.957589															0.360172	0.290214	0.528443	0.725694
	0.884952	0.748333	0.904313	0.939152															-0.0326826	0.36563	0.508513	0.779937
	0.912924	0.851077	0.827376	0.879823															-0.378852	0.135536	0.264192	0.680937
	0.711735	0.944033	0.767378	0.909318															0.84419	0.699677	0.809089	0.892179
	0.426689	0.520189	0.711826	0.479761															0.579232	0.61826	0.79209	0.849234
	0.684895	0.867346	0.843374	0.910581															0.352382	0.460622	0.571261	0.631507
	0.84913	0.827741	0.873748	0.993645															0.226299	0.284881	0.366498	0.587768
	0.808545	0.680556	0.891421	0.940499															0.16242	0.163318	0.178133	0.481084
	0.805625	0.755084	0.897488	0.945767															-0.213734	-0.00967599	0.450886	0.709357
	0.865821	0.891694	0.905723	0.833819															0.0513377	0.318759	0.63765	0.825377
	0.854445	0.843189	0.946006	0.91477															0.769112	0.639132	0.818898	0.863388
	0.782273	0.78778	0.899197	0.943651															0.429185	0.56691	0.738522	0.798342
	0.683402	0.896868	0.89118	0.871611															0.230316	0.370103	0.389012	0.523938
	0.474187	0.853421	0.746105	0.85546															0.199164	0.30423	0.272301	0.56528
	-0.0116226	0.250666	0.0962358	0.411026															0.26225	0.440708	0.377277	0.649571
	0.891135	0.825455	0.834354	0.908646															0.0555829	0.149957	0.572855	0.693212
	0.915851	0.928096	0.880383	0.947242															0.717139	0.537949	0.806231	0.823877
	0.807927	0.781883	0.96512	0.960042															0.426642	0.565836	0.762714	0.800715
	0.763205	0.653296	0.915793	0.934101															0.118727	0.289064	0.386301	0.495016
	0.910079	0.61654	0.939966	0.801319															0.274732	0.388353	0.344973	0.605538
	0.89003	0.868347	0.969468	0.898631															0.350866	0.500335	0.494147	0.760059
	0.711217	0.832915	0.951452	0.908637															0.276282	0.291268	0.664115	0.746817
	0.755935	0.834494	0.956295	0.817493															0.117634	-0.0617668	0.253698	0.522813
	0.301229	0.718886	0.765688	0.82231															0.434723	0.616342	0.825664	0.890284
	-0.532178	0.0299679	-0.0659211	0.281881															0.190744	0.515387	0.690127	0.621876
	0.806165	0.72522	0.881882	0.925118															0.0541448	0.430184	0.54732	0.606336
	0.883719	0.937375	0.883609	0.935329															0.53494	0.324889	0.392164	0.603816
	0.876808	0.748854	0.880236	0.960987															0.0671493	-0.190669	0.341784	0.573861
	0.805203	0.694937	0.92833	0.888493															0.10225	0.0704859	0.511804	0.678934
	0.864786	0.56233	0.92688	0.750399															0.552558	0.553256	0.726678	0.900261
	0.914058	0.674606	0.909783	0.906776															0.599308	0.729696	0.815724	0.829603
	0.811528	0.742058	0.960093	0.926104															0.500453	0.625228	0.783067	0.805974
	0.964468	0.810479	0.87541	0.860773															0.468628	0.440546	0.539984	0.577095
	0.299457	0.696238	0.673654	0.79234															0.29369	0.299225	0.633922	0.694658
	-0.442343	0.136454	0.0371135	0.30451															0.407109	0.161111	0.562656	0.867498
	0.718295	0.762799	0.906531	0.821049															0.784534	0.819753	0.896774	0.940699
	0.888838	0.866112	0.848064	0.945573															0.612928	0.70692	0.822475	0.794658
	0.904527	0.725861	0.885845	0.931254															0.397512	0.444066	0.526022	0.596973
	0.895525	0.853643	0.953186	0.894172															0.30449	0.0912618	0.446473	0.571482
	0.902127	0.746923	0.859318	0.81028															0.742915	0.726954	0.856518	0.91046
	0.865067	0.615459	0.820594	0.828294															0.686714	0.740906	0.814771	0.846374
	0.929699	0.646994	0.930966	0.944022															0.380314	0.441042	0.512165	0.650104
	1.00577	0.714683	0.838231	0.977536															0.0941593	0.451624	0.623065	0.653806
	0.535175	0.684148	0.656621	0.81571															0.721349	0.615697	0.603761	0.96441
	-0.334299	-0.116992	-0.0182563	0.232378															0.779454	0.818642	0.840005	0.969067
	0.646933	0.607331	0.841288	0.693944															0.612179	0.676196	0.760906	0.861098
	0.800984	0.778814	0.829007	0.879868															0.156039	0.514295	0.732538	0.86141
	0.928875	0.943397	0.920446	0.939754															0.826571	0.823208	0.812853	0.941575
	0.776132	0.636114	0.81279	0.826291															0.731552	0.815335	0.850679	0.878843
	0.654487	0.788946	0.646074	0.768786															0.21641	0.490267	0.770268	0.917004
	0.550625	0.539148	0.755098	0.731318															0.741822	0.804	0.894775	0.903054
	0.749442	0.647219	0.752779	0.848334															0.20142	0.388135	0.645234	0.77419
	0.955783	0.935006	0.848246	0.973179															0.140927	0.516833	0.782306	0.766399
	0.606848	0.539678	0.644981	0.663677															0.583437	0.618851	0.784775	0.753324
	0.563858	0.281496	0.635231	0.7381															0.431685	0.543676	0.879886	0.784462
	0.482007	0.775452	0.5848	0.907926															0.199084	0.215272	0.55084	0.755668
	0.680866	0.7363	0.591595	0.883437															0.240985	0.568022	0.720163	0.866585
	0.866476	0.800179	0.73757	0.879583															0.413752	0.540237	0.863995	0.707892
	0.42403	0.250063	0.50323	0.635234															0.44928	0.715932	0.683246	0.906494
	0.486436	0.352563	0.679601	0.794175															0.389207	0.66642	0.692086	0.904506
	0.468905	0.59722	0.597003	0.966912															0.55574	0.67778	0.708231	0.958414
	0.424421	0.387029	0.552665	0.869163															0.503096	0.720391	0.696656	0.861605
	0.742722	0.598932	0.59716	0.753335															0.667017	0.791621	0.759689	0.946712
	0.187013	0.116785	0.317178	0.807258															0.307148	0.474502	0.215023	0.513452
	0.589748	-0.180612	0.411878	0.867195															0.440861	0.654764	0.538732	0.846636
	0.488506	0.60105	0.470152	0.833155															0.710818	0.794377	0.701004	0.924636
	0.389586	0.495404	0.637375	0.869896															0.192823	0.368326	0.154006	0.375874
	0.623339	0.379857	0.617812	0.758169															0.561977	0.698931	0.630019	0.81142
	0.532942	0.585613	0.698417	0.942752															0.43608	0.505041	0.415595	0.575945
	0.482541	0.113042	0.633687	0.877856															0.500851	0.488784	0.507655	0.749056
	0.597608	0.706035	0.722358	0.962612															0.569045	0.552296	0.384954	0.633258
	0.561819	0.459057	0.713465	0.9214															0.559124	0.582667	0.623151	0.759233
	0.691476	0.400535	0.361195	0.789609															0.180099	0.220522	0.440069	0.654801
	0.613887	0.429464	0.775885	0.762204															0.726615	0.60926	0.657336	0.709159
	0.524624	0.120459	0.713343	0.782126															0.535437	0.804005	0.917815	0.755533
	-0.00433321	0.470705	0.78562	0.779151															0.66109	0.740145	0.886546	0.843247
	0.408802	0.33129	0.736681	0.82994															0.47584	0.733069	0.857383	0.796414
	0.137908	0.738689	0.886583	0.790359															0.670846	0.662128	0.76828	0.886171
	0.383917	-0.17412	0.60706	0.927693															0.617619	0.791298	0.918054	0.919311
	0.276646	0.516423	0.860575	0.949712															0.58024	0.668911	0.932175	0.927585
	0.471451	0.549449	0.773063	0.91196															0.615758	0.748145	0.957707	0.927293
	0.48374	0.586021	0.789763	0.906588															0.27748	0.0155067	-0.0948229	0.486187
	0.429832	0.582551	0.708412	0.884131															0.516499	0.403631	0.867111	0.905899
	0.618723	0.789717	0.557827	0.800853															0.654918	0.738498	0.927992	0.97267
	0.748751	0.786174	0.525379	0.797915															0.290575	0.223863	0.323041	0.540626
	0.501484	0.742097	0.447291	0.768577															0.252053	0.136143	0.434357	0.620356
	0.135908	0.608874	0.442213	0.535859															0.164446	0.170299	0.37726	0.602935
	0.159033	0.481029	0.0417729	0.431527															0.141292	0.298274	0.311883	0.400256
	0.397546	0.665309	0.546821	0.772425															0.251917	0.348102	0.448408	0.34693
	0.681497	0.012821	0.389609	0.853488															0.647494	0.729834	0.843741	0.950094
	0.770533	0.317727	0.500569	0.794038															0.483179	0.339724	0.595096	0.891491
	0.313707	0.443475	0.44742	0.532407															0.0255396	-0.0180379	0.267646	0.449041
	0.543285	-0.393071	0.1874	0.818952															-0.055894	0.0938949	0.183392	0.547026
	0.77717	0.360708	0.518981	0.816497															0.19428	0.327011	0.263351	0.550558
	0.189988	-0.244548	0.158074	0.651947															0.207839	0.0812428	0.0728689	0.398904
	0.666083	0.15929	0.481681	0.77611															0.121595	0.0697901	0.118575	0.50979
	0.432006	0.345942	0.524037	0.562898															0.528297	0.765345	0.80603	0.947468
	0.414438	0.481759	0.412843	0.560178															0.599145	0.689652	0.8057	0.937258
	-0.283539	-0.0814953	0.111444	0.662878															0.0238876	-0.133362	-0.013017	0.763682
	0.558922	0.34195	0.635578	0.868311															0.360517	0.454968	0.423442	0.784265
	0.618971	0.274133	0.489113	0.622861															0.30924	0.460359	0.586226	0.717115
	0.505641	0.432003	0.440623	0.644165															0.369251	0.707737	0.755882	0.903899
	0.51433	0.422965	0.42661	0.67761															0.560928	0.673729	0.843884	0.895089
	0.581083	0.570165	0.361194	0.5836															-0.0106845	0.304152	0.16976	0.501134
	-0.0625477	0.202132	0.336933	0.628975															0.278428	0.639993	0.696122	0.829507
	0.329431	0.266866	0.399775	0.76566															0.529744	0.621318	0.800105	0.899053
	0.56178	0.388759	0.653105	0.831689															-0.397306	0.356888	0.517296	0.502932
	0.464325	0.239215	0.3568	0.728538															0.180285	0.484006	0.592251	0.70699
	0.392058	-0.00273804	0.240144	0.7211															0.455995	0.609662	0.744166	0.866255
	0.615372	0.24763	0.450532	0.672606															0.0928651	0.482878	0.558561	0.729858
	0.776673	0.381978	0.246768	0.556653															0.317797	0.366866	0.325323	0.675434
	0.238895	0.776671	0.53692	0.740712															0.418441	0.587643	0.65205	0.803322
	0.196632	0.39212	0.197567	0.624599															0.307932	0.525403	0.574091	0.786582
	0.50358	0.440676	0.492427	0.764153															0.0711853	0.432205	0.573787	0.766859
	0.507071	0.50041	0.653323	0.833254															0.292525	0.532983	0.654738	0.737908
	0.402411	0.297683	0.38207	0.672965															0.428774	0.370708	0.436155	0.629834
	0.362351	-0.167272	0.248484	0.437823															0.324602	0.258095	0.222219	0.661887
	0.24357	-0.389546	0.0595953	0.409996															0.40161	0.478775	0.538403	0.785312
	0.282959	-0.494795	0.0450824	0.305973															0.278789	0.55008	0.625481	0.824494
	-0.0302679	0.37646	0.280928	0.585263															0.632705	0.595485	0.556986	0.743689
	0.261456	0.638612	0.49878	0.855235															0.0856148	0.133702	0.403659	0.690443
	0.461365	0.49793	0.491207	0.83001															0.130523	0.484383	0.650349	0.695215
	0.518787	0.551666	0.654603	0.893597															0.356262	0.428126	0.614579	0.745006
	0.51405	0.601369	0.645639	0.891909															0.462317	0.321863	0.494435	0.781533
	0.468814	-0.0246385	0.453659	0.561727															0.382441	0.399973	0.511005	0.699999
	0.243891	-0.423183	0.0946364	0.561069															0.41554	0.0792546	0.282533	0.44278
	3.13693e-05	-0.029412	0.182151	0.607965															0.32202	0.219747	0.319767	0.573544
	0.207473	0.574708	0.510484	0.841699															0.461904	0.444088	0.541479	0.756766
	0.423123	0.688046	0.615529	0.96347															0.313679	0.514261	0.736691	0.851451
	0.427324	0.318222	0.589303	0.786241															0.626393	0.627303	0.54666	0.861742
	0.464445	0.386879	0.76048	0.950926															0.176942	0.467542	0.647811	0.834291
	0.623769	0.387168	0.877749	0.902547															0.177135	0.431181	0.645781	0.713781
	0.574999	0.522534	0.752617	0.787915															0.465468	0.466412	0.592672	0.787031
	0.626136	0.371078	0.482763	0.786213															0.556492	0.556978	0.507093	0.890367
	0.131547	0.150757	0.235006	0.741511															0.479066	0.524981	0.490765	0.844631
	0.230509	0.0954072	0.391877	0.786209															0.325933	0.430142	0.466824	0.711067
	0.461905	0.632216	0.624934	0.921841															0.314907	0.373686	0.528182	0.560227
	0.476868	0.819194	0.68519	0.814954															0.0933562	0.104561	0.201606	0.397362
	0.545825	0.431153	0.921728	0.893723															0.324173	0.342751	0.482272	0.690638
[truncated: 563 more rows]
