# Supplementary material for: Region-specific drivers of CSF mobility measured with MRI in humans
Source: Nat Neurosci. 2025 Oct 14;28(11):2392–401. doi: 10.1038/s41593-025-02073-3 (PMC12586159; doi:10.1038/s41593-025-02073-3)
Supplement: Supplementary file 7 — Statistical source data. [file 41593_2025_2073_MOESM7_ESM.xlsx]

## Sheet: Sheet1
		SAS MCA	4th ventricle	Visual cortex	SAS sulci	PVS BG	PVS penetrating vessels
	Participant
CSF-mobility	1	0.0386911	0.0165447	0.00710517	0.00574421	0.00712004	0.0110356
	2	0.0444202	0.0143975	0.00637816	0.00684554	0.0103885	0.00944101
	3	0.0401382	0.0113235	0.0116616	0.00500899	0.0106559	0.0122743
	4	0.0424255	0.0271354	0.0102221	0.00756636	0.0103838	0.013568
	5	0.033514	0.0144116	0.0131148	0.0148943	0.0112176	0.0122417
	6	0.0511857	0.0194856	0.00901885	0.0103329	0.0114021	0.00957493
	7	0.0349994	0.0332599	0.0186652	0.0149644	0.0141946	0.0227152
	8	0.0483943	0.0106551	0.0219093	0.0153431	0.0121519	0.0136506
	9	0.0495846	0.0256637	0.0150454	0.0117901	0.0137735	0.0139433
	10	0.0248688	0.0111791	0.0203048	0.0174545	0.0104384	0.0179121
	11	0.0383694	0.0171022	0.0247599	0.0175925	0.0201579	0.0236249
FA	1	0.576137	0.804254	0.783718	0.824159	0.748147	0.786504
	2	0.619762	0.79371	0.804375	0.8577	0.744269	0.806014
	3	0.616183	0.836038	0.792807	0.896986	0.683153	0.773553
	4	0.653537	0.763186	0.829525	0.866826	0.820838	0.807624
	5	0.608804	0.82204	0.756447	0.73161	0.732949	0.77367
	6	0.587517	0.844043	0.727636	0.815165	0.743464	0.819714
	7	0.651257	0.863271	0.832911	0.843174	0.836489	0.806648
	8	0.562894	0.862508	0.726247	0.806952	0.756121	0.809537
	9	0.592803	0.848617	0.79921	0.86801	0.768947	0.835355
	10	0.636085	0.817297	0.787789	0.806988	0.723724	0.791888
	11	0.672314	0.783248	0.793574	0.832825	0.762101	0.778571
