# Supplementary material for: Region-specific drivers of CSF mobility measured with MRI in humans
Source: Nat Neurosci. 2025 Oct 14;28(11):2392–401. doi: 10.1038/s41593-025-02073-3 (PMC12586159; doi:10.1038/s41593-025-02073-3)
Supplement: Supplementary file 8 — Statistical source data. [file 41593_2025_2073_MOESM8_ESM.xlsx]

## Sheet: Sheet1
		cardiac							respiration							random
Phases		1	2	3	4	5	6		1	2	3	4	5	6		1	2	3	4	5	6
ROI1	voxel 1	0.60654	-3.37439	-5.02863	-0.351536	4.66423	3.48376		0.557755	0.581327	-0.770315	-0.502648	0.188137	-0.054262		0.621025	-1.25935	0.0409264	1.1423	0.265652	-0.810526
	voxel 2	-1.42833	-3.61399	-4.07407	0.588757	5.32222	3.20547		0.557585	1.86311	-0.952551	0.350778	-0.834572	-0.984349		0.787412	0.289639	-1.39085	2.025	-1.40489	-0.306324
	voxel 3	1.08204	-2.6866	-4.4845	-0.523655	3.76901	2.84376		0.172723	0.181129	-0.639021	-0.540735	0.583145	0.242767		0.450791	-1.53017	0.473651	0.968769	0.204147	-0.56719
	voxel 4	-0.18743	-3.06481	-4.06182	-0.176405	4.56118	2.92931		-0.0613175	1.29731	-0.849647	0.48231	-0.51578	-0.352856		1.05905	-0.363537	-1.59526	2.09224	-0.688792	-0.503661
	voxel 5	-4.48133	-4.82585	-4.73639	-0.905277	8.62518	6.32365		2.23065	0.449186	-1.40342	-0.51777	-0.923933	0.165314		-0.715219	3.48819	-3.593	2.82302	-2.16155	0.158559
	voxel 6	1.09374	-2.96745	-5.03242	-0.729647	4.17689	3.45889		0.405636	0.36153	-0.554065	-0.578783	0.407572	-0.0419093		0.915263	-0.736323	0.288088	0.628814	-0.0196085	-1.07623
	voxel 7	0.313684	-2.36659	-3.68286	-0.265182	3.41531	2.5857		0.511688	0.937718	-0.347437	-0.0994927	-0.483908	-0.518588		-0.33615	0.0577107	-0.985083	2.15958	-0.796184	-0.0998446
	voxel 8	-2.45709	-4.7532	-2.00937	0.450803	6.57946	2.18939		0.0056321	2.74155	-2.62095	-0.248749	-2.06083	2.18332		-1.72859	4.57539	-4.39424	4.61581	-3.0256	-0.0427858
	voxel 9	0.742623	-2.89911	-4.51344	-0.614196	4.04221	3.24194		0.179179	0.043487	-0.117042	-0.670451	0.574645	-0.00976867		0.373987	-0.849462	0.540472	0.759804	-0.280297	-0.544497
	voxel 10	1.12034	-1.77545	-4.61677	-1.89874	4.21023	2.96034		0.759227	0.0723713	-2.50553	0.174475	0.505576	0.993897		1.20798	-0.615493	1.15511	0.690965	0.00945751	-2.44801
	voxel 11	-1.72084	-2.31623	-2.25024	-0.0398702	4.28329	2.0439		-0.225088	0.47961	-1.75924	0.788822	0.0603442	0.655566		-1.3766	1.66782	-1.30415	1.93126	-0.309611	-0.608666
	voxel 12	0.153474	-3.70906	-5.14911	-2.03844e-05	4.67705	4.02764		-0.41949	-0.100128	-0.171479	-0.355716	0.767415	0.279409		0.783213	-0.687443	0.583736	0.139218	-0.608626	-0.210078
	voxel 13	-2.3574	-3.37341	-4.36105	-1.70005	6.29898	5.49289		3.86136	-0.550798	-0.351596	-3.3846	0.463231	-0.0375846		1.66856	-1.67042	0.904625	0.422975	0.440394	-1.76609
	voxel 14	-1.92016	-1.54527	-1.42231	0.22737	3.37053	1.28982		-0.0240581	0.169642	-0.976432	0.217067	-0.699536	1.31333		0.630073	0.182326	-0.189929	0.577937	0.27609	-1.47654
	voxel 15	-0.358766	-3.48564	-4.88702	-0.740642	5.49475	3.97731		0.694014	0.632734	-0.622882	-0.566061	0.117275	-0.255087		0.848874	-0.189561	0.0509751	1.29479	-0.742674	-1.26241
	voxel 16	0.220666	-2.71407	-3.59981	-0.527561	3.85286	2.7679		0.964953	1.73884	-0.0302818	-0.43918	-1.0149	-1.21938		0.075008	0.344777	-0.67889	1.96643	-0.979423	-0.727861
	voxel 17	0.917705	-3.7198	-5.63028	-0.786952	5.05274	4.16659		0.327052	0.202101	-0.569724	-0.660638	0.717924	-0.0167058		0.797638	-0.370601	0.428407	0.673714	-0.464003	-1.06517
	voxel 18	0.833325	-2.85702	-3.96605	-0.152463	3.56384	2.57832		0.302303	1.76178	-0.581279	-0.188711	-0.695826	-0.598303		0.26467	0.737859	-0.545784	1.49877	-1.25278	-0.702721
	voxel 19	-1.12376	-2.22161	-1.87051	-0.0210091	4.03041	1.20648		0.155549	0.425699	-0.577359	0.0776819	-0.529134	0.447558		-1.24905	1.26307	-1.6515	3.20795	-1.35003	-0.220434
	voxel 20	-0.191503	-4.69439	-5.37146	-0.488169	7.04582	3.69964		-4.81835	2.05538	-6.1829	-3.99946	5.49016	7.45513		-1.90777	1.83238	0.323462	-2.67126	-4.49091	6.91411
	voxel 21	-1.52937	-1.70221	-1.13438	0.426601	2.55369	1.38568		2.35581	1.3709	-1.83259	-1.50579	0.0364724	-0.424789		1.04839	0.571734	0.538191	0.305264	-0.848014	-1.61556
	voxel 22	0.420236	-3.34094	-4.45289	0.0437128	4.14804	3.18187		-0.00309915	0.605293	-0.92422	-0.227669	-0.366024	0.915744		-0.364478	1.50853	-0.940773	1.19309	-1.07729	-0.319029
	voxel 23	-0.844307	-4.132	-5.1075	0.636938	5.60001	3.84687		0.162141	-0.0877061	-0.193438	-0.328537	0.463486	-0.015934		1.05403	-0.217476	-0.0028769	0.577587	-0.316364	-1.0949
	voxel 24	0.0590868	-3.99088	-3.35513	1.23803	3.05231	2.99659		1.29918	0.282735	0.0758609	-1.23658	0.441054	-0.862238		1.36086	0.471563	-0.369594	0.782771	-0.771366	-1.47424
	voxel 25	0.510488	-3.29649	-4.48211	-0.975213	4.3116	3.93173		-3.18703	4.17435	-0.893571	1.66814	-1.07216	-0.689734		1.89452	3.42419	-1.36821	-0.474865	-3.30897	-0.166691
	voxel 26	0.0221024	-4.63813	-6.12848	-0.412496	5.92809	5.22888		0.0895928	-0.319962	-0.247456	-0.81943	0.866928	0.430343		0.320881	-0.535476	0.716783	0.705255	-0.617424	-0.589982
	voxel 27	0.137609	-2.65494	-4.17517	-0.963507	4.12822	3.52778		1.94538	1.0923	-0.104639	-1.90695	-1.17719	0.151069		2.42559	0.138442	-1.59997	1.46586	-0.479826	-1.95011
	voxel 28	1.53608	-2.96502	-5.28423	0.0370122	3.92119	2.75498		0.523769	0.669162	-0.583068	-0.481824	0.172057	-0.300145		0.363592	0.0251625	-0.0488961	1.36556	-1.02839	-0.677056
	voxel 29	-0.208575	-1.88148	-2.75057	-0.302804	3.19758	1.94581		0.389526	3.45362	-0.486814	-0.784243	-1.25771	-1.31436		0.624922	1.39794	-0.762634	1.63493	-2.30131	-0.593866
	voxel 30	1.30126	-3.20782	-5.89101	-0.459066	4.77144	3.4852		-0.27461	1.22044	-0.473647	0.692995	-0.604441	-0.560762		-0.942656	1.96065	-1.4216	2.19734	-1.94333	0.149601
	voxel 31	0.933908	-0.869703	-3.60262	-1.61519	3.26893	1.88469		0.260685	0.972856	-1.0868	-0.709775	0.377167	0.185831		0.313603	0.295406	-0.260645	1.34599	-0.560324	-1.13402
	voxel 32	0.200909	-2.27544	-2.21248	-0.273398	3.61496	0.945428		0.720372	0.960919	-3.31086	0.604809	0.0926886	0.93204		0.657466	1.00828	0.195893	0.614536	-0.221624	-2.25456
	voxel 33	-1.43192	-5.78111	-5.33723	0.623265	7.15583	4.77112		-1.13362	1.90808	-0.693066	1.09558	-1.06794	-0.109041		-1.33528	1.31854	-1.12384	2.71388	-1.63088	0.0576163
	voxel 34	-2.2302	-4.22689	-4.4294	-0.564708	7.02011	4.43114		0.349827	-0.046767	-0.85309	-1.21085	1.71432	0.0465902		0.75674	-0.15487	0.540129	0.804991	-1.68349	-0.26352
	voxel 35	-2.04178	-2.93789	-1.1679	0.418996	3.93632	1.79219		4.02035	0.628976	0.26286	-1.64902	-1.10949	-2.15369		1.0633	0.320477	-0.107772	1.34375	-1.04567	-1.57404
	voxel 36	0.307858	-2.87014	-4.35872	-0.726044	3.90475	3.74233		0.0525642	0.58877	-0.548391	-0.518927	-0.466229	0.892207		-0.068186	1.26959	-1.04208	1.79076	-1.46456	-0.485485
	voxel 37	1.93	-1.51306	-4.14591	-1.65956	3.02119	2.36734		0.301369	0.93962	-0.218526	-0.749568	0.269033	-0.541905		0.508365	-0.189232	0.232759	0.791235	-1.11919	-0.223956
	voxel 38	-0.630523	-1.72747	-1.92579	-0.222838	3.30414	1.20252		1.18178	0.70246	-1.82813	0.0812763	-0.395796	0.258425		1.30073	1.06841	-0.460167	0.791318	-0.368764	-2.3315
ROI2	voxel 1	-1.67571	0.724963	3.03173	1.17182	1.65973	-4.91257		2.31129	1.6737	-2.47476	-1.71432	-1.33995	1.54401		-0.191379	-0.465188	0.99161	-0.760167	0.687389	-0.262272
	voxel 2	0.676398	2.08216	1.63766	0.902543	-0.125445	-5.17332		2.33716	-1.50567	-1.99251	-2.29887	1.99695	1.46295		-0.0893985	-0.224853	0.211249	-1.37786	1.47645	0.00443356
	voxel 3	-2.45629	0.0483567	2.30564	2.75657	2.10291	-4.75714		1.75851	-1.64314	-2.69609	-1.53593	0.859757	3.25689		1.01746	-0.998876	1.32369	-3.56387	2.52448	-0.302892
	voxel 4	-1.10196	0.471987	3.50261	1.51002	1.44109	-5.82373		2.60336	-0.842701	-1.55142	-2.40263	0.294929	1.89846		-0.318372	0.0227386	0.404426	-1.30101	1.34099	-0.148826
	voxel 5	-2.83024	0.369446	2.63028	2.7321	1.57664	-4.4782		1.65192	-0.465673	-1.91818	-2.14628	-0.557402	3.43566		0.613371	-0.14907	-0.1387	-2.20475	2.46023	-0.581067
	voxel 6	-3.35659	0.76537	4.44827	2.70867	1.29722	-5.86298		1.48096	0.607569	-3.42878	-2.47142	-0.904306	4.71597		-0.487156	-0.965707	1.36963	0.347645	-0.621318	0.356922
	voxel 7	-1.79221	-0.341355	1.21335	2.08476	1.6389	-2.80347		1.74251	-1.6506	-1.75584	-1.33342	0.832544	2.16479		0.569084	0.217718	-0.622807	-1.51714	1.57211	-0.218942
	voxel 8	-2.12725	0.741157	2.11457	1.99424	0.187968	-2.91071		1.069	-0.889729	-1.44889	-0.979522	-0.185964	2.43512		0.381463	-0.211307	0.237818	-2.13065	1.8267	-0.10406
	voxel 9	-1.90938	0.461082	0.995812	1.6741	0.438012	-1.65963		1.14147	-0.657933	-1.52468	-1.21288	-0.370684	2.62475		0.818124	-0.469124	-0.269721	-1.8968	2.0943	-0.276772
	voxel 10	-1.83314	0.931352	1.95232	1.90889	0.168099	-3.12751		1.33596	-0.411265	-0.964049	-1.47882	-0.586564	2.10471		0.531623	-0.564075	-0.0825511	-1.60418	2.19299	-0.473828
	voxel 11	-5.15601	4.25645	3.59541	5.12236	-1.22483	-6.5934		-0.865323	-0.163941	0.252898	-2.85482	-0.873722	4.50495		4.55235	-2.30915	-2.48894	-2.90806	4.77601	-1.62222
	voxel 12	-2.63394	2.04575	1.46666	3.83943	-0.0345159	-4.68338		1.91204	-0.735388	-3.60504	-3.02886	0.102986	5.35422		-0.0534286	-0.853998	-2.4097	-1.62479	5.72205	-0.780127
	voxel 13	-1.17458	5.06306	-0.227094	4.38632	-4.55619	-3.49151		-0.236182	-3.27701	-2.28321	1.07251	2.26997	2.4539		-2.55847	-2.55616	1.84278	-2.07664	6.02504	-0.676545
	voxel 14	-2.77118	2.02734	1.0622	3.45937	-0.351263	-3.42641		1.67361	-0.300031	-2.74711	-2.21682	-0.830478	4.42087		-0.149912	0.30653	-2.78201	-1.49443	4.59462	-0.474803
	voxel 15	-3.51325	6.05319	0.203045	10.4817	-8.97292	-4.25175		1.30841	-2.19303	-1.50506	0.170147	-0.309988	2.52953		0.758975	-3.41089	1.50682	-3.6181	2.26135	2.50185
	voxel 16	-2.68703	1.81912	1.30167	3.37661	-0.871859	-2.93848		1.27571	-0.124794	-1.75193	-1.62415	-0.692749	2.91787		-0.205048	0.373729	-2.64845	-0.845849	3.03826	0.287334
	voxel 17	-5.0988	3.42955	1.14381	3.74134	-1.19208	-2.02382		3.04414	-1.00524	-0.274506	-3.90077	-1.46636	3.60274		2.1996	0.135258	-4.58014	-3.4176	5.03538	0.627508
ROI3	voxel 1	0.856601	-6.60337	-9.3398	-2.34799	10.7132	6.72134		-6.0621	-2.62541	1.30045	2.80909	8.41918	-3.84122		3.53214	3.81118	-10.9481	3.6841	1.9601	-2.03951
	voxel 2	2.87821	-8.43391	-19.1096	-7.34741	15.8923	16.1204		-5.2435	-1.18059	-1.73171	-0.172462	11.7652	-3.43698		7.49622	-1.40821	-8.58945	1.81564	1.95253	-1.26673
	voxel 3	1.88478	-5.00475	-6.61514	-2.76297	6.10607	6.39195		-0.983022	0.883139	-1.28211	-1.2795	4.4565	-1.795		2.91172	-0.469267	-2.33498	-0.0211658	-1.32365	1.23734
	voxel 4	-4.11928	-7.63551	-7.37964	0.899126	10.422	7.81331		-4.91591	0.618677	3.59911	1.80545	5.144	-6.25135		4.09602	0.869933	-6.15997	0.452603	4.60493	-3.86352
	voxel 5	-1.54537	-8.31118	-10.5728	0.304229	11.328	8.79711		-5.5097	-4.35605	5.07435	5.0328	5.97107	-6.21249		0.926684	4.61467	-4.29079	0.968306	5.12964	-7.3485
	voxel 6	0.943448	-6.56136	-6.09617	-3.60678	8.4681	6.85278		-2.58208	-0.677875	-0.296529	-0.862972	5.55998	-1.14049		5.16417	-1.30729	-3.82303	1.32652	1.50043	-2.86078
	voxel 7	-2.84786	-5.93004	-6.64108	0.411866	8.2905	6.7166		-5.25807	0.453864	1.25102	3.59489	5.25424	-5.29592		2.92906	2.09138	-6.0475	0.855357	4.72218	-4.55045
	voxel 8	0.613392	-7.09109	-11.1116	-4.52154	11.1334	10.9774		-4.13986	-1.47175	1.00091	-1.30312	9.72161	-3.80779		5.46172	-1.32059	-5.1241	0.278044	2.51147	-1.80652
	voxel 9	2.40368	-8.42417	-8.2937	-4.79541	10.7585	8.35118		-3.0945	0.93347	-1.67728	-1.14465	5.9596	-0.976668		4.32365	-0.10468	-4.31692	0.992253	-0.145213	-0.749029
	voxel 10	-3.24559	-9.47273	-12.5566	-4.78861	15.8669	14.1967		-6.03331	-4.20421	-3.18411	0.929503	16.3779	-3.88579		6.23105	-0.552963	-10.2654	5.48077	4.11713	-5.01062
	voxel 11	1.16112	-5.7713	-10.2742	-4.44566	10.218	9.11201		-3.70355	-1.44168	-0.223775	-1.10257	8.71619	-2.24464		4.26251	-1.0477	-5.69676	1.16931	1.99376	-0.681143
	voxel 12	3.43036	-9.38111	-9.37805	-4.8983	11.4743	8.75286		-2.12318	1.54922	-0.547798	-2.34798	6.02982	-2.5601		3.90067	1.09409	-5.01763	-0.0526392	-0.841204	0.916736
	voxel 13	0.378256	-8.68675	-8.99392	-4.79501	13.2007	8.89674		-1.98398	-0.730722	-1.39769	-2.76221	8.52219	-1.64761		5.18056	0.883261	-8.17072	3.30478	0.513477	-1.71139
	voxel 14	1.98581	-8.24698	-14.997	-7.67024	15.4999	13.4285		-5.45113	-2.4743	-1.16199	0.839417	11.8344	-3.58642		4.66768	-1.18967	-7.83997	2.29399	3.96792	-1.8999
	voxel 15	6.96311	-7.93208	-16.2006	-7.6707	12.7071	12.1331		-4.97288	-1.59239	-0.98365	3.75262	7.63508	-3.83877		1.46873	5.4742	-7.65716	3.60744	-0.0139738	-2.87922
	voxel 16	-5.17466	-9.53242	-8.90709	-0.0692992	14.0249	9.65861		-5.93208	0.15998	4.40143	2.49339	5.00056	-6.12327		7.01302	0.577131	-7.48957	-0.556663	5.52095	-5.06485
	voxel 17	-3.74841	-7.36768	-7.33285	-0.0372342	10.8188	7.66735		-3.49593	0.126984	1.81875	1.51093	2.69339	-2.65414		4.66122	0.901457	-2.77307	0.0834415	2.37428	-5.24736
	voxel 18	-0.48553	-11.0544	-11.7298	-1.90279	13.3892	11.7832		-7.46445	-0.720203	4.3489	0.571131	5.78587	-2.52126		6.98204	0.332838	-2.80395	-3.16548	7.49546	-8.84091
	voxel 19	-2.79238	-5.13491	-5.43722	0.281896	7.44017	5.64242		-4.5494	0.41231	1.65965	3.40611	3.38444	-4.31316		1.95307	0.532055	-4.15982	0.259482	3.86853	-2.45331
	voxel 20	-1.30617	-4.43693	-9.06819	-2.52196	8.16833	9.1649		-1.83162	-1.61906	1.2013	-1.86354	6.34211	-2.22916		6.33618	-0.432143	-4.59677	-0.508525	1.58928	-2.388
	voxel 21	-1.54693	-11.6371	-11.3769	-2.36939	15.0719	11.8584		-6.15859	1.38953	3.60982	3.31731	0.591198	-2.74923		2.87969	5.27699	-3.23687	1.2199	-0.609089	-5.53062
	voxel 22	-1.51442	-2.28674	-7.82994	-0.62071	6.65362	5.59815		-7.03786	-4.22236	3.8798	8.46787	4.65453	-5.74198		-0.293644	4.75961	-6.75238	4.33617	5.56152	-7.6113
	voxel 23	-0.194527	-5.91244	-11.4708	-4.51837	10.6631	11.433		-2.63779	-2.24867	1.11545	-1.97536	8.98689	-3.24053		5.48557	-0.315922	-4.87085	0.0467988	1.50888	-1.85451
	voxel 24	1.01382	-7.11323	-6.21428	-2.79129	7.90853	7.19648		-4.06693	2.57178	0.829951	2.35395	0.995423	-2.68418		0.332292	2.06142	-3.21216	0.21401	0.224825	0.37958
	voxel 25	-0.0314603	-6.76675	-9.11454	-2.54538	9.75216	8.70599		-9.75494	-2.1075	3.2012	8.85003	8.79613	-8.98493		-1.28155	4.90084	-8.90767	6.27761	7.26059	-8.24988
	voxel 26	0.929711	-4.14202	-9.05739	-4.24602	7.98619	8.52954		-3.34082	-1.59047	0.453779	0.0543616	7.23338	-2.8102		3.09071	-1.16029	-3.90595	0.0194945	3.14205	-1.18602
	voxel 27	3.33628	-8.01852	-7.29341	-5.54458	9.53578	7.98448		-4.00247	1.79268	-0.349006	0.68782	4.80058	-2.9296		2.04756	2.74587	-5.47919	0.851578	-0.513008	0.347214
	voxel 28	0.802198	-10.0687	-10.9962	-4.64627	15.2138	9.69532		-3.96052	-0.855744	-0.696975	-2.07615	10.197	-2.60766		6.64071	0.355499	-10.0883	2.4898	2.51845	-1.91613
	voxel 29	1.34601	-7.32133	-14.6407	-7.42444	14.1394	13.901		-4.05937	-2.82151	-0.41426	-1.19909	11.4616	-2.96734		5.5815	-1.75714	-5.91164	0.551562	3.91884	-2.38311
	voxel 30	6.23038	-8.87708	-14.8226	-7.85834	12.8469	12.4807		-4.74958	-2.07906	0.311396	2.20371	6.86303	-2.54951		1.23196	7.46119	-9.42301	3.4449	0.432633	-3.14772
	voxel 31	-1.56199	-2.12875	-7.99787	0.290698	6.05261	5.34532		-6.19483	-4.75214	3.46668	7.35148	4.73274	-4.6039		-0.523815	3.79939	-6.60799	4.14682	4.42418	-5.23861
	voxel 32	0.530335	-4.42884	-11.4865	-3.14887	9.20863	9.32526		-4.2382	-4.31066	2.30279	4.1454	5.4154	-3.31471		-0.429023	4.19788	-5.78222	2.8205	3.12035	-3.9275
	voxel 33	2.47015	-5.57481	-7.39423	-4.58273	7.66982	7.41183		-3.92166	-1.03093	0.648527	0.932491	5.14457	-1.773		0.0766388	3.87493	-5.19691	1.99667	0.8104	-1.56171
	voxel 34	-0.568038	-2.74768	-14.3744	-1.04763	8.70296	10.0348		-9.28412	-8.05335	5.11931	10.6974	7.56046	-6.03965		-2.7814	7.59955	-13.0546	9.18578	6.54913	-7.49839
	voxel 35	0.946256	-3.48142	-9.599	-2.55738	7.18441	7.5071		-5.23935	-1.80793	1.26447	5.76974	3.12127	-3.10819		-2.00129	3.07768	-4.74771	3.10942	3.57737	-3.01545
	voxel 36	3.73445	-7.3339	-8.54404	-7.32372	10.2796	9.18752		-4.27465	-1.12632	0.221975	0.807246	6.39635	-2.02466		0.423415	4.42893	-8.3426	1.96112	0.134089	1.39501
	voxel 37	-0.19727	-7.60478	-9.67451	-3.21982	11.6825	9.01384		-4.1833	-3.52484	-0.602581	2.99725	8.3877	-3.07419		4.86102	0.630014	-9.2321	3.00317	3.4223	-2.68445
	voxel 38	1.74817	-6.40021	-12.3849	-6.93081	11.3157	12.652		-2.787	-2.24934	-0.205124	-1.70776	9.87791	-2.92868		4.89052	-2.59941	-4.69259	0.43661	4.30633	-2.34154
	voxel 39	3.12584	-7.88911	-8.62418	-5.45759	9.32101	9.52409		-1.84862	-0.348138	-0.18033	-1.01372	5.71118	-2.32042		2.32421	1.22575	-6.21646	0.517258	1.05775	1.09149
	voxel 40	-1.71711	-6.26897	-11.1307	-2.15965	10.6257	10.6508		-6.35428	-1.07427	-0.33939	3.05011	8.99975	-4.28193		1.85401	0.491804	-7.67401	3.3313	5.34198	-3.34508
	voxel 41	1.18898	-3.49525	-9.89223	-2.71423	7.6394	7.27332		-5.4422	-2.12232	0.810038	5.80913	3.17779	-2.23242		-2.00163	2.78888	-4.95779	3.48034	3.21358	-2.52339
	voxel 42	4.99342	-7.65593	-12.6465	-5.75962	10.4358	10.6329		-6.67366	-3.86443	1.38957	3.00543	7.41557	-1.27249		0.834726	5.3372	-11.0321	3.70703	2.96264	-1.80951
	voxel 43	-0.159465	-9.93007	-16.9687	-7.19774	17.2278	17.0281		-4.60148	-7.36313	-1.70942	-1.15274	16.5024	-1.67558		6.72724	-1.61203	-15.6301	6.23518	9.60746	-5.32778
	voxel 44	1.56913	-5.54965	-12.6969	-7.21448	11.1963	12.6956		-3.85036	-2.98489	-1.16341	0.539321	9.53313	-2.07378		4.88899	-1.90611	-6.01904	0.61647	4.98131	-2.56163
	voxel 45	3.28814	-6.29104	-12.0809	-3.99091	8.84496	10.2298		-5.3372	-3.44545	0.594419	3.29748	6.4436	-1.55285		-0.0733036	6.03814	-9.9431	3.73523	0.558615	-0.315618
	voxel 46	0.285453	-6.93341	-16.0495	-7.02873	13.1577	16.5685		-6.84448	-7.26329	-1.11989	0.0823968	17.107	-1.96173		7.05676	-0.657514	-15.9328	4.91291	10.9127	-6.29204
	voxel 47	4.43856	-7.28469	-19.1674	-13.8671	15.9304	19.9501		-4.57767	-6.37271	0.0454836	-0.402325	14.4412	-3.13395		2.92193	0.0521181	-13.3584	5.35789	7.64441	-2.61795
	voxel 48	6.25814	-6.62576	-16.9382	-4.48005	9.44125	12.3446		-8.99926	-3.8349	1.14688	5.10864	7.30486	-0.726212		-0.390316	6.44553	-12.6787	5.02685	2.33582	-0.739145
