# Supplementary material for: Region-specific drivers of CSF mobility measured with MRI in humans
Source: Nat Neurosci. 2025 Oct 14;28(11):2392–401. doi: 10.1038/s41593-025-02073-3 (PMC12586159; doi:10.1038/s41593-025-02073-3)
Supplement: Supplementary file 9 — Statistical source data. [file 41593_2025_2073_MOESM9_ESM.xlsx]

## Sheet: Sheet1
		cardiac							respiration							random
Phases		1	2	3	4	5	6		1	2	3	4	5	6		1	2	3	4	5	6
ROI1	voxel 1	-0.412897	11.2599	-0.95144	-1.03546	-7.5324	-1.32773		-2.25919	-6.65118	0.0892102	-10.3077	8.36633	10.7626		9.82889	4.71936	-10.5866	-0.522995	1.17796	-4.61662
	voxel 2	-0.301522	4.81166	4.5445	-3.04066	-3.22835	-2.78561		1.43552	-3.41732	1.19218	-0.649207	0.0259109	1.41299		3.03748	3.37645	-3.89245	-1.76701	0.146706	-0.901242
	voxel 3	1.66175	0.842568	1.87	-2.82055	0.00503388	-1.55879		3.47449	1.88781	-0.75943	-7.92105	-0.101672	3.41983		6.53166	-3.25997	0.154048	-1.46148	0.411188	-2.37542
	voxel 4	7.01113	15.5119	-7.84068	-11.2057	-8.60229	5.12568		10.873	1.96714	-3.17613	-22.1357	2.46575	10.0059		-7.10854	-8.92945	6.88354	3.52021	-3.47493	9.10919
	voxel 5	3.91836	0.95202	-0.389618	-1.58605	-5.80135	2.90666		6.03232	-1.66842	0.0464852	-9.86319	6.6258	-1.17298		0.260766	-2.7805	5.72134	0.617776	-1.83687	-1.98248
	voxel 6	1.8317	7.19344	-2.38807	-3.19588	-7.28061	3.83942		6.77626	-0.0187797	-7.72199	-8.62536	6.77937	2.81046		3.43619	2.32678	1.23713	-3.68893	-4.61749	1.30632
	voxel 7	-2.51291	0.686762	0.756876	0.498691	-0.190953	0.761543		1.71028	-0.781848	-4.72469	-0.697724	2.90127	1.59264		2.3065	-0.0612946	0.174603	-1.35882	-2.70717	1.64622
ROI2	voxel 1	1.01544	4.66964	-1.67586	-0.698212	-4.25651	0.945497		2.46461	-2.9844	-4.93309	-0.188358	3.96172	1.67953		2.74982	-1.91996	3.5996	-3.00385	0.432887	-1.85853
	voxel 2	-5.09533	8.8175	-3.60866	3.24729	-6.76371	3.40288		-3.25073	0.850524	-7.07803	1.03206	1.82969	6.61649		0.33625	4.29837	-0.905681	-5.57443	1.37599	0.469511
	voxel 3	4.72278	5.0767	-7.03981	-2.57231	-3.73005	3.5427		-5.3617	6.29488	-5.2929	-1.54415	-0.853188	6.75711		-4.07223	1.37955	3.67079	-5.81153	-0.918625	5.75204
	voxel 4	2.09687	2.22994	0.864233	-1.09261	-0.797421	-3.30095		6.92372	-4.9883	-6.24399	-1.29523	4.4664	1.13745		-3.48804	1.84663	1.92309	1.27287	-3.75516	2.20064
	voxel 5	5.07802	5.83205	-0.471076	-7.29471	-3.93576	0.791487		-3.21014	4.8012	-0.837223	-1.43418	4.42748	-3.74712		-4.07989	-2.78243	-2.94779	3.16775	1.83696	4.80534
	voxel 6	7.02837	4.77944	-4.49939	-5.06096	-6.21942	3.97196		-4.59395	5.19096	-4.34697	4.05743	2.7264	-3.03388		-2.86057	-2.01374	-0.68059	0.137265	1.73067	3.68698
	voxel 7	5.49931	-2.36867	-0.207127	-0.944516	-3.97408	1.99511		7.65583	-3.99753	-11.5052	1.9088	3.71227	2.22584		-4.81604	-2.80683	4.93122	6.49272	-3.65121	-0.149877
	voxel 8	2.20072	3.89751	-0.944787	-2.97566	-3.99086	1.81303		1.38017	-2.03038	-3.01365	-1.30515	3.68784	1.28117		-2.53687	3.23602	0.526948	-1.61017	-0.876939	1.26098
	voxel 9	1.07023	2.32844	-2.1783	1.71509	-3.27222	0.336806		2.0903	-2.55954	-3.20986	-3.07505	4.65556	2.09853		-4.73928	1.6963	-0.541549	-1.49693	-1.93811	7.01959
	voxel 10	12.6893	5.8638	-3.80441	-17.3057	-8.62929	11.1863		5.65352	2.93807	-14.3988	-17.9046	16.7869	6.92503		-25.2694	-15.7346	-8.63255	4.36385	21.3103	23.9624
	voxel 11	0.491432	6.40075	-8.80295	-1.29138	-1.44124	4.64338		8.8036	-2.78367	-10.5448	-7.11474	-0.258131	11.8977		6.61726	-2.39188	-5.31234	-4.8296	-3.47517	9.39175
ROI3	voxel 1	0.85867	0.724742	0.0743288	-1.37343	-0.886664	0.602379		-1.34322	1.31252	2.75658	3.43412	-2.40826	-3.75177		0.296294	0.763641	0.895543	0.12605	-1.83776	-0.243777
	voxel 2	0.22132	-0.427236	-2.60072	0.944234	-1.96932	3.8317		-1.00908	0.0783969	5.02888	2.32483	-3.10566	-3.31736		3.21437	5.85442	2.49642	-0.048304	-11.2037	-0.313149
	voxel 3	0.69782	2.05789	1.21631	-1.32928	-2.52752	-0.115239		-3.94431	-0.522725	7.08752	2.33934	0.920583	-5.8804		-0.0774808	-3.66961	0.701591	0.699676	1.997	0.348812
	voxel 4	-0.934891	0.568917	1.51867	-0.210829	-0.783232	-0.158579		-4.12337	-0.942704	7.28747	3.64326	4.59379	-10.4584		0.142426	-0.316053	1.12257	1.63626	-0.860866	-1.72435
	voxel 5	0.0533655	0.507959	-0.234672	1.12502	-2.38972	0.938064		0.605601	0.750461	5.00576	-0.805191	-1.61911	-3.9375		0.966275	0.0992421	1.77583	-0.176992	-2.60469	-0.0597136
	voxel 6	0.525777	-2.91576	1.39728	0.971864	-1.13273	1.15359		-1.7178	-3.22637	3.93213	3.82897	8.16508	-10.982		0.500782	9.83804	1.53625	1.46046	-7.26786	-6.06767
	voxel 7	-0.116857	2.24382	2.27347	2.10104	-3.31719	-3.1843		-1.05466	1.27462	11.7991	-0.803515	-6.13625	-5.07923		3.90575	-5.40828	-2.71665	2.31515	-3.23863	5.1427
	voxel 8	0.870267	2.03262	2.62381	0.276511	-3.241	-2.56221		1.00807	0.746914	13.8938	-5.37999	-3.30927	-6.95957		5.84779	-9.46834	-0.527615	1.8456	-0.614885	2.91744
	voxel 9	-0.108977	-1.6004	4.67477	-0.0402857	-0.481059	-2.44407		-0.042772	-4.2393	7.32461	2.12075	2.55411	-7.71736		2.62971	-2.9665	0.653026	2.15819	0.0334639	-2.50792
