# Supplementary material for: Region-specific drivers of CSF mobility measured with MRI in humans
Source: Nat Neurosci. 2025 Oct 14;28(11):2392–401. doi: 10.1038/s41593-025-02073-3 (PMC12586159; doi:10.1038/s41593-025-02073-3)
Supplement: Supplementary file 10 — Statistical source data. [file 41593_2025_2073_MOESM10_ESM.xlsx]

## Sheet: Sheet1
	cardiac	SAS MCA						4th ventricle						Visual cortex						SAS sulci						PVS BG						PVS penetrating vessels
Phases		1	2	3	4	5		1	2	3	4	5		1	2	3	4	5		1	2	3	4	5		1	2	3	4	5		1	2	3	4	5
Volunteers	1	1.24832	-1.12271	-1.51099	-0.00985825	1.39524		1.69653	-2.62281	-2.11945	-0.404756	3.45049		0.498809	0.04419	-1.11213	-0.154559	0.72369		0.619377	0.0925508	-1.54075	0.211025	0.617801		0.651247	-0.0324481	-1.29103	0.120452	0.551782		0.448206	0.0600551	-1.39108	0.34725	0.535572
	2	0.946275	-1.19883	-1.48746	0.089298	1.65071		5.68783	-4.08455	-8.38917	-1.87992	8.66581		0.558891	-0.114999	-0.968697	-0.0217382	0.546543		0.942404	-0.694609	-2.04608	0.467435	1.33085		0.393489	0.14159	-1.14802	0.20382	0.409123		0.698303	0.0594699	-1.33324	-0.107121	0.682586
	3	1.13423	-0.392816	-0.833293	-0.867783	0.959659		0.830508	-1.15873	-1.31768	-1.19661	2.8425		0.740547	-0.295476	-1.01019	-0.207098	0.772215		1.32414	-0.858185	-2.98909	0.71668	1.80646		0.896504	-0.309888	-1.39369	-0.0756879	0.882761		1.0028	0.0924531	-1.80597	-0.036797	0.747511
	4	1.13043	-0.599033	-1.36204	-0.391596	1.22224		3.16108	-1.12273	-2.76249	-1.97821	2.70235		0.419391	0.16616	-1.24313	0.243424	0.414156		1.87399	0.520824	-3.39036	-0.0958646	1.09141		0.559115	0.592156	-2.01242	0.313946	0.547203		0.623098	0.373253	-1.81192	0.470007	0.345564
	5	0.900125	-1.45955	-0.467319	0.122661	0.904083		3.07115	-3.93988	-3.48046	-3.59908	7.94827		0.491963	-0.0696582	-0.757273	-0.142549	0.477518		0.426819	0.222254	-1.26528	0.212172	0.404032		0.303334	-0.131078	-0.798376	0.246412	0.379707		0.349259	0.0488888	-0.956575	0.118678	0.43975
	6	1.43292	-0.689779	-2.22733	-0.36498	1.84918		5.48733	-0.391438	-4.69735	-3.87088	3.47235		0.792317	-0.221827	-1.17463	-0.21451	0.818647		1.27812	-0.368585	-2.3091	-0.202497	1.60206		0.670732	0.202024	-1.59021	0.0758784	0.641575		0.92168	-0.00669904	-2.03601	0.0475699	1.07346
	7	2.27157	-1.04895	-2.28819	-0.770197	1.83576		7.09569	-5.89254	-7.91325	-2.12121	8.83131		0.452364	-0.0417731	-0.779329	-0.0835261	0.452264		0.443763	0.0959576	-0.944995	0.0226691	0.382605		0.768082	0.136716	-1.50138	0.00262589	0.593954		0.480643	-0.00874413	-1.04809	0.059088	0.517108
	8	1.07035	-0.606551	-1.22358	-0.223892	0.983668		6.49283	-0.381064	-5.19706	-3.90093	2.98623		0.330577	-0.0271449	-0.608438	-0.0125807	0.317587		0.165601	0.473627	-1.5267	0.623849	0.263627		0.245075	0.168222	-1.27999	0.388877	0.477813		0.318621	0.409159	-1.32625	0.394231	0.204239
	9	1.28751	-0.423998	-1.45846	-0.468303	1.06325		6.20946	-3.83928	-3.99349	-1.66267	3.28598		0.473689	-0.117696	-0.730864	-0.110059	0.484931		0.509565	0.337524	-1.73958	0.3751	0.517388		0.644351	0.216041	-1.13141	-0.12537	0.396391		0.619423	0.118442	-1.2352	-0.00158029	0.498911
	10	0.764779	-1.9241	-1.33331	-0.0654936	2.55812		3.78403	-2.72667	-4.55061	-0.843259	4.3365		0.374591	-0.0515728	-0.658313	-0.0464775	0.381772		0.638639	0.18665	-1.2439	0.032026	0.386589		0.383716	0.0505844	-0.986659	-0.0446766	0.597035		0.426192	0.2606	-1.2938	0.0865601	0.520452
	11	0.97002	-0.848602	-1.76679	-0.135149	1.78052		4.06643	-2.63157	-3.36331	-1.58433	3.51278		0.49207	-0.0641119	-0.85012	-0.0490388	0.471201		0.463458	0.0247703	-1.14827	0.10759	0.552448		0.585964	0.0354635	-0.96906	-0.0571978	0.40483		0.54931	0.009445	-1.03043	-0.0438363	0.51551
	respiration
	1	0.104637	0.230032	-0.716256	0.246215	0.135373		0.0933672	0.304471	-1.41689	0.599815	0.419235		-0.146136	0.478485	-0.885387	0.576359	-0.0233211		0.0598432	0.836115	-1.47503	0.36583	0.21324		-0.1481	0.846744	-1.48514	0.734899	0.0515941		0.462892	0.737612	-1.52754	0.0793565	0.247679
	2	0.36803	0.0137992	-0.754543	-0.0437889	0.416503		1.55906	0.633918	-0.877846	-1.62306	0.307929		0.685578	0.00961116	-1.4331	0.0756151	0.662299		0.850365	0.439284	-2.66986	0.273482	1.10673		0.584958	0.222495	-1.73704	0.329203	0.600384		0.437515	0.513207	-1.81201	0.297692	0.563595
	3	0.494825	-0.24745	-0.825379	0.0135135	0.564491		1.92094	-0.186695	-2.48306	-0.694805	1.44362		0.786326	-0.127223	-1.21566	-0.143457	0.700017		0.846797	0.156377	-2.41878	0.21098	1.20463		0.546927	0.315413	-1.53691	0.221237	0.453328		0.656152	-0.336633	-1.47417	0.278302	0.876351
	4	0.291882	0.000513339	-0.669791	0.100623	0.276773		0.492699	-0.238544	-0.725527	-0.239927	0.711299		0.548316	-0.0109948	-1.0882	0.0273727	0.523503		1.71282	-0.723468	-2.84805	0.198731	1.65997		0.815009	0.105682	-2.25151	0.222413	1.1084		0.470253	0.10154	-1.3925	0.213984	0.606728
	5	0.178772	0.133379	-0.358975	-0.0894215	0.136246		0.612054	-0.370877	-0.886906	0.504906	0.140823		0.326702	0.0426733	-0.835467	0.119772	0.34632		0.222724	0.491803	-1.07195	0.0993304	0.258096		0.578831	0.289099	-1.55919	0.0665834	0.624672		0.246667	0.378004	-1.16307	0.284595	0.253802
	6	0.145506	0.159311	-0.708582	0.231008	0.172757		1.56667	0.873134	-1.55898	-1.39768	0.516862		0.521259	-0.0213096	-0.928035	-0.108924	0.537009		0.787653	0.170587	-1.76396	0.425889	0.379836		0.464563	0.260668	-1.29053	0.201802	0.363495		0.601958	0.172993	-1.6508	0.191518	0.684335
	7	0.675735	-0.0928006	-1.12802	-0.100048	0.64513		0.7274	-0.360715	-0.861514	-0.205443	0.700272		0.532986	-0.0538475	-0.880297	-0.0734678	0.474627		0.359999	0.143902	-0.994263	0.0974967	0.392866		0.431887	0.417745	-1.38084	0.281483	0.249724		0.483615	0.209039	-1.15939	0.0368101	0.429926
	8	0.129455	0.0226626	-0.401108	0.0692378	0.179753		1.91495	0.0124709	-2.46571	-0.949	1.48728		0.313119	-0.0092724	-0.591612	-0.0138644	0.30163		0.22849	0.55293	-1.61801	0.633925	0.202664		0.44794	0.15608	-1.10706	-0.0706625	0.573705		0.475992	0.0260944	-1.24671	0.251414	0.493206
	9	0.343036	0.0918418	-0.678997	-0.0479437	0.292062		1.03572	-0.408992	-0.900411	-0.421557	0.695245		0.335232	0.0212652	-0.643829	-0.0158264	0.303158		0.720044	0.274678	-1.89062	0.0360326	0.859866		0.461364	-0.0606039	-1.32914	0.21684	0.711542		0.484719	0.024628	-1.21112	0.137229	0.564549
	10	0.369499	-0.00593971	-0.832495	0.121139	0.347797		0.922195	-0.850365	-1.40364	0.187688	1.14413		0.320272	0.0317203	-0.667339	-0.0117775	0.327124		0.77791	0.281011	-1.7555	0.290078	0.406503		0.479089	0.135071	-1.36027	0.233514	0.512596		0.319198	0.213678	-1.28807	0.366477	0.388717
	11	0.038001	0.0436507	-0.210704	0.222826	-0.0937736		0.465379	0.0806069	-0.342463	0.0789546	-0.282478		0.22117	0.119952	-0.757981	0.131283	0.285575		-0.250486	0.589737	-0.879437	0.592108	-0.0519223		0.13929	0.387565	-0.76813	0.176755	0.0645208		0.0157603	0.36073	-0.939124	0.314076	0.248558
	random
	1	-0.016496	0.151931	-0.234613	0.17711	-0.0779324		-0.0841213	0.275603	-0.458475	0.329896	-0.0629025		-0.0614449	0.147707	-0.124063	0.142024	-0.104224		-0.401671	0.518346	-0.847245	0.733799	-0.00322795		0.0329793	0.055973	0.30379	-0.0102336	-0.382509		-0.112817	0.511304	-0.420711	0.492494	-0.47027
	2	0.040215	-0.0495068	0.281407	0.0535986	-0.325714		-0.272742	0.209542	-0.150954	0.300785	-0.0866311		-0.0440894	0.0253854	0.0147822	0.0109629	-0.0070411		-0.341659	0.154342	-0.00332483	0.505798	-0.315156		-0.0160605	0.0840666	-0.0760771	0.131008	-0.122937		-0.247013	0.404641	-0.0875278	0.306305	-0.376405
	3	-0.271175	0.185144	0.102251	0.0920412	-0.108261		0.644194	0.250162	-0.468996	-0.42033	-0.0050303		-0.0211922	0.123312	-0.125662	0.0482136	-0.0246721		-0.0897409	0.464421	0.131161	-0.311985	-0.193857		0.150221	0.13116	-0.157118	0.112327	-0.236591		-0.0860122	0.574649	-0.171704	0.116572	-0.433505
	4	-0.0226932	0.093806	-0.35109	0.144807	0.13517		-0.226035	0.356303	-0.248326	0.317813	-0.199755		-0.0780536	0.101987	-0.0994191	0.158961	-0.0834754		-0.372666	0.240809	-0.566989	0.615794	0.0830521		-0.385148	0.454874	-0.355949	0.655697	-0.369474		-0.187001	0.304338	0.127223	0.310486	-0.555046
	5	0.0923792	0.0872056	-0.157145	-0.225861	0.203421		-0.168284	-0.17694	0.899285	-0.0365956	-0.517466		0.0228635	0.0528037	-0.116608	0.0460695	-0.00512914		-0.223776	0.500799	-0.207273	0.352724	-0.422474		0.019412	0.075411	0.0282311	0.191982	-0.315036		-0.162172	0.0705133	0.0319581	0.281782	-0.222082
	6	-0.200401	0.223505	-0.0777278	0.222763	-0.168139		0.588278	-0.231388	0.0583112	-0.0467759	-0.368426		-0.00192105	0.0363548	-0.104851	0.0190529	0.0513644		-0.450777	0.895753	-0.213674	0.322011	-0.553314		-0.247505	0.384598	-0.133888	0.408661	-0.411865		-0.163014	0.204523	-0.164404	0.140803	-0.017908
	7	0.0559841	0.248336	-0.326934	0.184108	-0.161494		0.493189	-0.568456	1.29553	-0.574682	-0.645583		-0.0475196	0.00602474	0.0321747	0.0261841	-0.016864		-0.0712554	0.307594	-0.0260534	0.0031622	-0.213448		-0.12943	0.153855	-0.122452	0.301044	-0.203018		-0.0971511	0.0378741	-0.0563817	0.166838	-0.0511792
	8	0.0845409	-0.368361	-0.136188	0.318123	0.101885		0.505453	0.182726	-0.393663	-0.506112	0.211597		-0.0237228	0.0306448	0.0470183	0.00562306	-0.0595634		-0.695831	0.898648	-0.316445	0.823118	-0.70949		-0.0533275	-0.104908	0.101336	0.146328	-0.0894291		-0.169762	0.220488	-0.179498	0.382168	-0.253396
	9	-0.0501652	0.129506	0.104515	-0.0617725	-0.122084		0.1553	-0.735385	0.0809316	-0.176991	0.676144		-0.0466159	0.0484866	-0.0291713	0.0499854	-0.0226848		-0.287902	0.452897	-0.368379	0.349497	-0.146113		-0.14122	0.257046	-0.254814	0.235091	-0.0961027		-0.129904	0.184821	-0.269766	0.333316	-0.118467
	10	0.0450212	0.227714	-0.380571	0.20087	-0.0930348		0.636867	0.200711	-0.629393	-0.457609	0.249425		-0.0205293	0.0330674	0.00313498	0.00908096	-0.024754		-0.380142	0.449302	-0.104671	0.283972	-0.24846		-0.172268	0.183233	-0.124045	0.254662	-0.141582		-0.221237	0.211041	-0.163313	0.238567	-0.0650579
	11	-0.288222	0.293973	-0.17855	0.272786	-0.0999873		-0.102463	0.302284	-0.173729	0.0983646	-0.124457		-0.0179554	0.0381401	0.0106512	0.000441031	-0.0312769		-0.0923477	0.383895	-0.419459	0.413936	-0.286025		-0.00836072	0.079991	-0.0876118	0.108264	-0.0922823		-0.150702	0.190599	-0.185433	0.303083	-0.157547
