# Supplementary material for: Region-specific drivers of CSF mobility measured with MRI in humans
Source: Nat Neurosci. 2025 Oct 14;28(11):2392–401. doi: 10.1038/s41593-025-02073-3 (PMC12586159; doi:10.1038/s41593-025-02073-3)
Supplement: Supplementary file 11 — Statistical source data. [file 41593_2025_2073_MOESM11_ESM.xlsx]

## Sheet: Sheet1
		SAS MCA			4th ventricle			Visual cortex			SAS sulci			PVS BG			PVS penetrating vessels
	Participant	Cardiac	Respiration	Random	Cardiac	Respiration	Random	Cardiac	Respiration	Random	Cardiac	Respiration	Random	Cardiac	Respiration	Random	Cardiac	Respiration	Random		p values (two-sided Wilcoxon signed rank test)
Fit quality	1	0.764653	0.509523	0.414043	0.818274	0.499609	0.410189	0.552877	0.414367	0.387541	0.52347	0.431149	0.406361	0.561196	0.443871	0.360442	0.505947	0.474198	0.373865	Fit quality	Cardiac vs respi	0.00195312	0.00195312	0.101562	0.174805	0.413086	0.0419922
	2	0.727544	0.5569	0.34808	0.881158	0.58277	0.405997	0.560651	0.589246	0.390051	0.623596	0.598772	0.381536	0.495823	0.563846	0.402126	0.536515	0.498975	0.369088		Cardiac vs random	0.000976562	0.000976562	0.000976562	0.000976562	0.000976562	0.000976562
	3	0.617107	0.619275	0.326974	0.618687	0.695301	0.447239	0.607921	0.607213	0.406472	0.529621	0.517965	0.405594	0.594487	0.535737	0.410999	0.545262	0.527312	0.374022		Respi vs random	0.000976562	0.000976562	0.000976562	0.000976562	0.000976562	0.000976562
	4	0.64657	0.522062	0.457649	0.760434	0.564957	0.351106	0.503925	0.54924	0.38906	0.550803	0.548103	0.390602	0.501439	0.556499	0.390074	0.498111	0.499941	0.350463
	5	0.63398	0.526267	0.454379	0.823954	0.509767	0.266428	0.559128	0.526588	0.408262	0.547874	0.487012	0.342522	0.516914	0.521739	0.383016	0.519986	0.490413	0.360409
	6	0.785111	0.512596	0.340862	0.858603	0.655855	0.376348	0.632816	0.570435	0.412303	0.606538	0.527101	0.340336	0.583013	0.527403	0.334966	0.562169	0.507574	0.395476
	7	0.788972	0.682815	0.432822	0.856426	0.472839	0.351216	0.568303	0.571747	0.386607	0.535963	0.542038	0.343195	0.602956	0.514261	0.398509	0.546447	0.531442	0.3694
	8	0.723183	0.505178	0.454282	0.907767	0.775761	0.461287	0.56815	0.54572	0.376524	0.475601	0.496369	0.316977	0.566694	0.582143	0.386065	0.4817	0.530031	0.393361
	9	0.768631	0.569054	0.372128	0.749961	0.574109	0.483317	0.596152	0.532148	0.397323	0.547365	0.559499	0.366835	0.551432	0.586703	0.39879	0.541348	0.523247	0.395618
	10	0.677256	0.569409	0.399205	0.798804	0.622456	0.516061	0.560694	0.547477	0.399798	0.554047	0.569464	0.338727	0.542455	0.553763	0.384656	0.529247	0.524164	0.378222
	11	0.742333	0.380866	0.346687	0.781559	0.417102	0.370432	0.57212	0.498906	0.404646	0.551116	0.402248	0.399841	0.592683	0.482383	0.401165	0.556485	0.474343	0.390037
																				Amplitude	Cardiac vs respi	0.000976562	0.000976562	0.413086	0.365234	0.700195	0.101562
Amplitude	1	3.21681	1.01226	0.690584	5.08297	1.40247	0.586594	2.34908	1.19137	1.14116	3.51195	2.48245	2.47736	2.37498	1.65327	1.19613	2.63408	2.26198	1.59222		Cardiac vs random	0.000976562	0.000976562	0.000976562	0.000976562	0.000976562	0.000976562
	2	3.24048	1.40176	0.487009	11.7893	3.3877	0.998323	2.61132	3.18323	1.29538	4.58972	4.23505	1.86934	2.14592	2.9123	1.54673	3.1111	3.06775	1.54822		Respi vs random	0.000976562	0.000976562	0.000976562	0.00292969	0.000976562	0.000976562
	3	2.72732	1.57475	0.460561	5.27658	3.61057	1.68093	2.50857	2.46512	1.02618	6.74601	6.03128	3.75348	2.96964	2.27614	1.43301	3.51542	3.49485	1.99324
	4	3.02067	1.21208	0.987713	6.69046	1.9165	0.496248	1.90476	2.17816	0.983266	5.09633	6.53282	2.77112	3.22993	3.91209	1.96436	2.84488	2.92191	1.44595
	5	2.44397	0.932837	0.598533	9.64548	1.67086	0.439847	2.00071	1.88774	1.01308	2.87476	2.06957	1.07214	1.97992	2.18319	1.09817	2.51436	2.29563	1.05027
	6	3.71542	1.00624	0.451038	8.51197	2.79343	0.885979	2.563	2.01579	1.06687	5.05904	3.83295	1.81757	2.92184	2.39092	0.883413	4.22304	3.51371	2.07744
	7	4.4803	1.89814	0.613277	14.7137	2.09161	1.03328	1.78781	1.97242	0.85555	2.05872	2.03053	0.833364	2.82613	2.22224	1.14135	1.88754	1.77744	0.879882
	8	2.76799	0.783775	0.750592	9.29895	4.12292	1.40481	1.5754	1.43693	0.705742	2.41354	2.81583	1.08074	2.0865	2.1859	1.10919	2.40766	2.60545	1.5551
	9	3.1591	1.21957	0.546923	8.66405	2.25501	1.75331	1.75226	1.5216	0.837904	3.09406	3.35767	1.7257	2.24287	2.66209	1.19107	2.6144	2.66359	1.4757
	10	3.86742	1.48919	0.681218	7.04332	2.68425	2.01891	1.68131	1.59559	0.817211	2.73871	3.42113	0.954981	2.32004	2.31122	1.13742	2.45129	2.25486	1.05618
	11	3.62428	0.759875	0.60918	5.98056	1.03005	0.787148	1.75343	1.48647	0.907079	2.24556	1.05759	1.08976	1.86519	1.27169	0.860778	2.06185	1.51145	1.08021
