# Supplementary material for: Region-specific drivers of CSF mobility measured with MRI in humans
Source: Nat Neurosci. 2025 Oct 14;28(11):2392–401. doi: 10.1038/s41593-025-02073-3 (PMC12586159; doi:10.1038/s41593-025-02073-3)
Supplement: Supplementary file 12 — Statistical source data. [file 41593_2025_2073_MOESM12_ESM.xlsx]

## Sheet: Sheet1
		Visual cortex (CSF) (BOLD zscore>7)				Control region (BOLD zscore<1)
Volunteer	CSF-mobility (mm2/s)	No Stim	Stim	Relative signal change (%)		No Stim	Stim	Relative signal change (%)		Visual area BOLD signal amplitude change in % (separate scan)
1		0.0105818	0.0106318	0.472296		0.0191492	0.0192185	0.361923		3.48891
2		0.0109805	0.0110707	0.821947		0.0141633	0.0141587	-0.0326544		2.7388
3		0.00839564	0.0084109	0.181724		0.0110847	0.0110462	-0.34683		3.02347
4		0.010919	0.0110231	0.952746		0.0133171	0.0133055	-0.0866767		3.54736
5		0.014275	0.0147618	3.41005		0.0132284	0.0132131	-0.115145		5.7718
6		0.00946193	0.00958887	1.34156		0.0153636	0.0153543	-0.0602429		4.59461
7		0.0103346	0.0103785	0.424693		0.0145943	0.0146052	0.074439		4.38934
8		0.00966678	0.00973674	0.723619		0.0163045	0.0163379	0.204994		5.96984
9		0.0128686	0.0131706	2.34673		0.0253597	0.0253828	0.0908931		4.58392
Intensity change (panel d)
Volunteers		Cardiac	Respi	Random	0.1 Visual stim
	1	2.22651	2.22459	0.52573	0.181724
	2	2.82434	1.84943	0.32195	1.34156
	3	1.77998	1.94761	0.158482	0.952746
	4	1.65748	1.52416	0.202513	0.424693
	5	1.84015	1.29846	0.157369	0.723619
	6	1.76533	1.42637	0.2745	2.34673
CSF-mob change (%) Values in visual cortex CSF (personalized visual area mask as all 6 subjects participated in both studies)
		Cardiac						Respi						Random
	Phases ->	1	2	3	4	5		1	2	3	4	5		1	2	3	4	5
1		0.599398	-0.0601822	-1.30177	-0.162185	0.924742		0.792251	0.0390699	-1.43234	-0.000854848	0.601877		-0.0707577	0.335701	-0.190029	-0.0784707	0.00355565
2		0.891056	-0.260829	-1.64304	-0.168475	1.18129		0.64142	0.0379776	-1.20801	-0.0438795	0.572489		0.0600534	0.107687	-0.214263	-0.00123105	0.0477536
3		0.740102	-0.0845122	-1.03987	-0.18474	0.569025		0.715138	0.0444184	-1.23247	-0.0374995	0.510413		-0.0561034	0.091799	0.00275378	-0.0666832	0.0282338
4		0.491726	-0.187307	-1.07064	0.179374	0.586842		0.231139	-0.0348472	-0.984493	0.248534	0.539667		-0.102673	-0.0432779	0.0133836	0.0998402	0.0327274
5		0.531499	-0.189542	-1.0929	0.00368294	0.747256		0.436756	-0.0151448	-0.861708	0.0959095	0.344187		-0.0588669	0.0284081	-0.0143774	0.0985021	-0.0536659
6		0.707061	0.00775228	-1.05827	-0.1298	0.473253		0.512599	-0.0550851	-0.905094	-0.073696	0.521276		0.0309435	-0.0692556	-0.168335	0.106165	0.100483
