# Supplementary material for: Region-specific drivers of CSF mobility measured with MRI in humans
Source: Nat Neurosci. 2025 Oct 14;28(11):2392–401. doi: 10.1038/s41593-025-02073-3 (PMC12586159; doi:10.1038/s41593-025-02073-3)
Supplement: Supplementary file 13 — Statistical source data. [file 41593_2025_2073_MOESM13_ESM.xlsx]

## Sheet: Sheet1
	SAS MCA (1mm dilation)			PVS CSO
CSF-mobility (mm2/s)	Control	CAA		Control	CAA
	0.0286488	0.0523774		0.00979612	0.0239979
	0.0367018	0.0423461		0.0153048	0.0119219
	0.0325186	0.039642		0.0220278	0.00915956
	0.0287726	0.0448813		0.01635	0.0226601
	0.0372023	0.0455201		0.030536	0.0185524
	0.0354236	0.0399533		0.0160204	0.0142264
	0.0426585	0.0388109		0.0124758	0.0105598
	0.034249	0.0329059		0.0171658	0.0173843
FA	0.721966	0.546519		0.772	0.626
	0.739787	0.667958		0.784	0.769
	0.722376	0.603236		0.768	0.765
	0.768932	0.678645		0.8	0.779
	0.710535	0.668171		0.745	0.824
	0.723015	0.624884		0.724	0.788
	0.645869	0.701181		0.782	0.787
	0.771749	0.746454		0.819	0.798
ROI volume (mL)	0.174586	0.0772373		2.72065	1.19917
	0.191396	0.116281		0.637742	2.7708
	0.0713196	0.105234		0.412825	2.35915
	0.136152	0.13949		0.2276	1.55938
	0.0944254	0.224772		1.10813	1.61209
	0.13157	0.0876012		0.406497	1.22922
	0.231997	0.0830371		0.386565	2.45592
	0.0914481	0.209834		0.847723	2.36377
