# Supplementary material for: Region-specific drivers of CSF mobility measured with MRI in humans
Source: Nat Neurosci. 2025 Oct 14;28(11):2392–401. doi: 10.1038/s41593-025-02073-3 (PMC12586159; doi:10.1038/s41593-025-02073-3)
Supplement: Supplementary file 14 — Statistical source data. [file 41593_2025_2073_MOESM14_ESM.xlsx]

## Sheet: Sheet1
		SAS MCA	4th ventricle	Visual cortex	SAS sulci	PVS BG	PVS penetrating vessels	Blood	Noise
	Participant
CSF-signal	1	257.126	308.28	306.582	255.241	167.246	113.904	27.8147	31.1275
	2	330.991	328.773	379.792	337.609	226.761	180.811	30.2047	36.3402
	3	262.031	314.575	390.875	272.268	185.64	164.855	30.7732	39.0983
	4	371.153	440.584	586.63	366.819	190.974	179.33	51.857	48.0949
	5	311.184	499.822	413.347	274.184	224.137	176.408	45.5849	45.3757
	6	337.111	446.625	523.776	292.447	190.684	179.338	40.8254	45.4875
	7	316.639	366.379	385.005	324.878	227.197	168.117	35.6248	42.7651
	8	328.382	426.646	389.927	265.71	217.563	192.961	36.7062	46.8969
	9	328.274	440.238	452.99	291.272	191.001	189.918	45.1433	45.3246
	10	309.049	444.644	417.511	245.374	239.487	198.578	46.9716	43.6274
	11	357.768	441.001	408.126	343.913	212.906	177.52	43.9279	36.0597
