# Supplementary material for: Region-specific drivers of CSF mobility measured with MRI in humans
Source: Nat Neurosci. 2025 Oct 14;28(11):2392–401. doi: 10.1038/s41593-025-02073-3 (PMC12586159; doi:10.1038/s41593-025-02073-3)
Supplement: Supplementary file 15 — Statistical source data. [file 41593_2025_2073_MOESM15_ESM.xlsx]

## Sheet: Sheet1
FA	cardiac	SAS MCA						4th ventricle						Visual cortex						SAS sulci						PVS BG						PVS penetrating vessels
Phases		1	2	3	4	5		1	2	3	4	5		1	2	3	4	5		1	2	3	4	5		1	2	3	4	5		1	2	3	4	5
Volunteers	1	1.38594	-0.546694	-1.81466	-0.339157	1.31457		1.08178	-0.00956596	-0.91608	-0.712271	0.55614		0.210498	0.0203608	-0.454154	0.0476284	0.175667		0.219341	0.0975976	-0.577063	0.0628754	0.197249		0.210911	0.0638098	-0.627168	0.0326551	0.319793		0.201895	0.168912	-0.753221	0.140364	0.24205
	2	1.04897	-0.290847	-1.46045	-0.444797	1.14712		0.947021	-0.837387	-0.76481	-0.417618	1.07279		0.245486	0.019205	-0.475622	-0.00819442	0.219125		0.47307	0.135502	-0.809916	-0.0571644	0.258508		0.358866	0.160793	-1.0744	0.157375	0.397366		0.250469	0.0861815	-0.673838	0.0840646	0.253123
	3	0.600094	-0.0913035	-1.26052	0.122236	0.629495		0.703369	-0.33741	-0.982271	-0.0498158	0.666127		0.31146	-0.0637614	-0.451555	-0.103858	0.307714		0.373246	0.0661649	-0.763067	0.113973	0.209683		0.575757	0.116111	-1.19472	-0.0956323	0.59849		0.523624	-0.0213051	-1.10487	-0.0589727	0.661526
	4	1.16795	-0.427631	-1.45705	-0.542494	1.25922		1.50925	-0.675849	-1.52088	-0.911455	1.59893		0.13946	0.0849947	-0.465058	0.0790694	0.161534		0.260062	0.0793851	-0.925471	0.231485	0.35454		0.229496	0.425842	-0.89986	0.154412	0.0901107		0.215358	0.145984	-0.822266	0.193957	0.266966
	5	1.04264	-0.208252	-1.22609	-0.629906	1.02161		0.709712	-0.591286	-1.01913	-0.127772	1.02847		0.291522	-0.0421162	-0.478841	-0.0484725	0.277907		0.345914	0.102574	-0.858092	0.115636	0.293967		0.201464	0.119056	-0.594477	0.0655957	0.208361		0.244485	0.0693203	-0.656552	0.0577731	0.284974
	6	1.61247	-0.530086	-2.17521	-0.365428	1.45825		0.867225	-0.101869	-0.645738	-0.471067	0.351448		0.331949	-0.067144	-0.569187	-0.061456	0.365838		0.377832	0.172449	-0.957236	0.00141233	0.405542		0.357909	0.205506	-0.798553	0.00914761	0.22599		0.395701	-0.115488	-0.807041	0.0295003	0.497328
	7	0.85406	-0.130185	-1.14758	-0.264542	0.688248		1.12564	-0.943741	-1.2516	-0.297854	1.36756		0.171712	-0.00309567	-0.329489	-0.0116055	0.172479		0.155256	0.00154231	-0.372661	0.0403124	0.175551		0.260897	0.0515565	-0.64985	0.117729	0.219668		0.157619	0.0666649	-0.552609	0.081263	0.247062
	8	0.647592	-0.166447	-1.13873	-0.065141	0.72273		0.801283	-0.0979605	-1.03826	-0.32851	0.663446		0.233487	-0.0118982	-0.453312	-0.0128023	0.244526		0.0944435	0.209311	-0.690364	0.280019	0.106591		0.226576	0.16093	-0.796987	0.143096	0.266384		0.140687	0.116133	-0.588255	0.148096	0.183339
	9	1.00638	-0.294403	-1.35399	-0.277189	0.919203		0.829375	-0.66102	-0.786078	-0.179676	0.797398		0.196946	-0.027175	-0.343848	-0.0324978	0.206575		0.203651	0.0660158	-0.518658	0.0775285	0.171463		0.299577	0.104206	-0.754299	0.0960391	0.254477		0.256546	0.0278467	-0.553473	0.0204809	0.248599
	10	0.699245	-0.216249	-1.06149	-0.25651	0.835008		0.867541	-0.350983	-0.983291	-0.328663	0.795396		0.206935	-0.013841	-0.359683	-0.0146143	0.181203		0.228761	0.100403	-0.630549	0.126725	0.174661		0.412188	0.0608107	-0.892811	0.0331974	0.386615		0.285007	0.063371	-0.716517	0.106301	0.261839
	11	0.617953	0.0506913	-1.1743	-0.14313	0.648785		0.831267	-0.445162	-1.24437	0.055321	0.802941		0.239439	-0.035605	-0.432927	-0.0141817	0.243275		0.20808	0.0365787	-0.4723	0.0396027	0.188039		0.260421	0.074514	-0.572589	0.02247	0.215184		0.277837	-0.0607691	-0.582142	0.000655814	0.364417
	respiration
	1	0.325164	0.17514	-0.928227	0.158373	0.26955		0.119781	0.0484639	-0.357037	0.107077	0.0817148		0.0809702	0.30701	-0.566255	0.192053	-0.0137779		0.0416728	0.232014	-0.59127	0.282476	0.0351066		0.187411	0.381151	-0.962041	0.300363	0.0931166		0.15408	0.191745	-0.846353	0.311719	0.188809
	2	0.59092	0.156856	-1.2957	0.107909	0.440018		0.468802	-0.128342	-0.63817	-0.269719	0.56743		0.298991	0.0577698	-0.626932	0.0073587	0.262813		0.238986	0.128095	-0.809881	0.146741	0.29606		0.394232	0.248372	-1.1245	0.100926	0.38097		0.227593	0.281577	-0.859718	0.219137	0.131411
	3	0.848791	-0.0835061	-1.35898	0.111941	0.481759		0.177639	-0.0441263	-0.414866	-0.00578337	0.287137		0.382827	-0.030286	-0.590214	-0.103908	0.341581		0.134236	0.245362	-0.62867	0.0207454	0.228326		0.308689	0.00789544	-0.864585	0.128564	0.419437		0.224741	0.0759223	-0.900281	0.169084	0.430533
	4	0.416763	-0.00608892	-1.09721	0.177562	0.508979		0.523898	-0.151577	-0.717343	-0.206326	0.551347		0.254803	0.00458869	-0.47563	-0.0210595	0.237298		0.327834	0.0238201	-0.732464	0.00757628	0.373234		0.452315	0.227728	-1.17264	0.0759212	0.416677		0.24433	0.096413	-0.758603	0.112194	0.305666
	5	0.38943	0.0401281	-0.742302	0.0617526	0.250991		0.257006	-0.35174	-0.146771	0.0642127	0.177293		0.248626	0.0502847	-0.578416	0.0422525	0.237253		0.228519	0.18651	-0.827784	0.197825	0.21493		0.160134	0.130489	-0.836687	0.298726	0.247339		0.116405	0.187543	-0.718842	0.258434	0.15646
	6	0.386148	0.00951796	-1.0554	0.240724	0.419012		0.38292	-0.12012	-0.45616	-0.190835	0.384195		0.309123	-0.0224296	-0.619864	0.02579	0.30738		0.503322	0.157934	-1.18053	0.103218	0.416052		0.194152	0.242295	-0.953809	0.277945	0.239417		0.36764	0.0109738	-0.755372	0.0818715	0.294886
	7	0.332547	-0.0649036	-0.781021	-0.0167079	0.530086		0.353567	-0.144956	-0.421554	-0.272141	0.485084		0.198371	-0.00456321	-0.374664	-0.0187049	0.199562		0.13101	0.0119745	-0.388125	0.0824496	0.162691		0.139082	0.114979	-0.515853	0.097256	0.164536		0.268101	0.106917	-0.510572	-0.00134672	0.1369
	8	0.485557	0.0715763	-1.1969	0.0484837	0.591287		0.328982	-0.0960987	-0.473469	-0.0414699	0.282056		0.233566	-0.0104323	-0.465962	0.00959306	0.233236		0.114809	0.119647	-0.714988	0.186416	0.294116		0.219481	0.0744652	-0.666296	0.167951	0.204399		0.143893	-0.0074225	-0.511858	0.128723	0.246664
	9	0.350289	0.183711	-0.958623	0.0723632	0.35226		0.560511	-0.309995	-0.5716	-0.159551	0.480635		0.163705	-0.00250064	-0.340565	0.0129414	0.16642		0.205788	0.047901	-0.549591	0.100984	0.194918		0.211039	0.0867526	-0.631395	0.0582791	0.275324		0.244143	0.0540889	-0.55393	0.0522212	0.203476
	10	0.311243	0.204679	-0.943053	0.275932	0.1512		0.3318	0.0294236	-0.791782	0.00708678	0.423472		0.201191	0.0254364	-0.412137	-0.0033352	0.188845		0.267174	0.0673034	-0.700444	0.115415	0.250551		0.289265	0.0327633	-0.747621	0.110722	0.314871		0.214442	0.187894	-0.684868	0.118196	0.164336
	11	0.0199939	0.131204	-0.455409	0.349195	-0.0449836		0.219368	0.156259	-0.645152	-0.0856112	0.355137		0.0761385	0.0967919	-0.347697	0.0889143	0.085852		-0.0675378	0.227469	-0.354903	0.329217	-0.134244		0.0301802	0.211641	-0.50997	0.240717	0.0274319		0.0495134	0.275667	-0.509025	0.148428	0.0354166
	random
	1	-0.202513	0.266602	-0.129573	0.258041	-0.192556		-0.0524179	0.107494	-0.0950798	0.0143667	0.0256372		-0.0473426	0.0808315	-0.0760761	0.0971093	-0.0545221		-0.0155819	0.17852	-0.228381	0.116425	-0.0509821		-0.142233	0.0668358	-0.051498	0.148119	-0.0212238		-0.242642	0.187116	-0.0640709	0.276439	-0.156843
	2	-0.0833755	0.0973274	-0.104977	0.114958	-0.0239334		-0.343044	-0.0521443	-0.0459801	0.316192	0.124976		-0.0143026	0.0459474	-0.0164663	0.0190049	-0.0341834		-0.0952186	0.051227	-0.0665077	0.164324	-0.053825		-0.174247	0.194407	0.0310956	0.0378016	-0.0890571		-0.191295	0.132018	-0.0654161	0.176266	-0.0515732
	3	-0.409065	0.249405	0.0344605	0.372189	-0.24699		0.0422171	0.174032	-0.205903	0.124736	-0.135081		-0.0290154	0.0493716	-0.0252072	0.028683	-0.023832		-0.13636	0.153257	-0.0376468	0.100056	-0.0793067		-0.0977189	0.0497732	-0.086953	0.214123	-0.0792241		-0.0776623	0.0868404	-0.151362	0.142311	-0.000127323
	4	0.00796995	0.199467	-0.20359	0.188477	-0.192325		-0.106947	0.157534	-0.129795	0.123194	-0.0439857		-0.0308884	0.0618704	-0.0350952	0.0507987	-0.0466855		0.0240603	0.062243	-0.0359867	0.00604065	-0.0563573		-0.223041	0.255476	-0.142547	0.34238	-0.232268		-0.161154	0.159587	-0.0491945	0.11814	-0.0673778
	5	-0.099899	0.0762211	-0.208233	0.340939	-0.109028		-0.283472	-0.102179	0.734302	-0.3362	-0.0124516		0.0151294	0.0257599	-0.0431292	0.00842699	-0.00618706		-0.0523662	0.14423	-0.298851	0.149455	0.0575319		-0.0539265	0.215992	-0.218217	0.187401	-0.131249		-0.144842	0.114649	-0.00378083	0.150861	-0.116888
	6	-0.465534	0.560633	-0.0616691	0.202874	-0.236304		0.189473	-0.158019	0.278788	-0.153966	-0.156276		0.0314369	-0.0108614	-0.0211418	0.00876092	-0.00819464		-0.072349	0.0281917	0.167944	0.0948779	-0.218664		-0.235489	0.196455	-0.0620109	0.289216	-0.188171		-0.0687402	0.0929523	-0.041645	0.195403	-0.17797
	7	-0.202054	0.028654	-0.0126128	0.195433	-0.00942005		0.167262	-0.294083	0.382205	-0.139283	-0.1161		-0.0198062	0.0173824	0.0156685	0.00424521	-0.01749		-0.0491945	0.0735191	-0.0384514	0.0667843	-0.0526575		-0.0797745	0.0592952	-0.068667	0.147527	-0.0583808		-0.0972	0.169028	-0.0929503	0.0579521	-0.0368301
	8	-0.0569301	0.0216507	0.120223	-0.125361	0.0404173		0.0719729	-0.00856824	-0.175512	0.0251615	0.0869462		-0.044909	0.0166163	0.05053	0.00776347	-0.0300008		-0.3501	0.318199	-0.0489291	0.302184	-0.221353		-0.204364	0.129368	0.102024	0.00649969	-0.0335276		-0.190883	0.113994	-0.0562053	0.149352	-0.0162578
	9	-0.0144928	-0.0121644	0.106999	0.143586	-0.223928		-0.00152217	-0.115325	-0.0979894	0.0773204	0.137516		-0.00483481	0.0339408	-0.048505	0.0432293	-0.0238303		-0.139322	0.103812	-0.0749894	0.0852553	0.0252436		-0.0753104	0.118754	-0.0972803	0.211853	-0.158016		-0.110511	0.101304	-0.0695669	0.0955036	-0.0167297
	10	-0.212638	0.309512	-0.0189831	0.082862	-0.160752		-0.0141183	-0.124927	0.305783	-0.0268761	-0.139862		-0.0163029	0.0220256	0.00410608	0.00883452	-0.0186633		-0.0992601	0.167704	-0.0520742	0.150968	-0.167338		-0.118312	0.155425	-0.061319	0.171614	-0.147409		-0.0844696	0.17522	-0.121908	0.126095	-0.0949381
	11	0.00987402	-0.0437553	-0.172766	0.187388	0.0192587		0.0198271	0.224132	-0.0987639	0.00363719	-0.148833		-0.0239397	0.0190326	0.0308592	0.0146532	-0.0406054		-0.0301448	0.152506	-0.213594	0.107348	-0.0161158		-0.096504	0.135627	-0.0743116	0.126475	-0.0912865		0.0271378	-0.0118636	-0.0980578	0.0750157	0.00776795
