# Supplementary material for: Region-specific drivers of CSF mobility measured with MRI in humans
Source: Nat Neurosci. 2025 Oct 14;28(11):2392–401. doi: 10.1038/s41593-025-02073-3 (PMC12586159; doi:10.1038/s41593-025-02073-3)
Supplement: Supplementary file 16 — Statistical source data. [file 41593_2025_2073_MOESM16_ESM.xlsx]

## Sheet: Sheet1
		SAS MCA	4th ventricle	Visual cortex	SAS sulci	PVS BG	PVS penetrating vessels
	Participant
Cardiac	1	84.7215	94.3524	59.2994	54.4809	60.0636	50.5081
	2	84.0024	95.6359	60.5129	69.3866	50	56.7932
	3	71.0459	73.9784	67.1629	56.0065	64.8238	57.9092
	4	71.1768	85.7758	51.6037	57.882	50.2097	51.0866
	5	72.5822	96.3506	60.2845	58.5705	53.8309	54.386
	6	87.7928	96.4543	70.9669	68.4507	63.2362	60.7631
	7	87.9707	92.1624	61.231	56.9674	66.4443	56.6462
	8	83.7062	98.6647	61.8875	46.5929	60.4928	50
	9	85.9484	86.7699	64.9993	59.0426	60.2164	58.1069
	10	76.3064	86.7858	60.2938	58.7073	57.6862	55.0554
	11	85.3899	87.5806	62.1652	59.0748	65.0477	59.8945
Respiration	1	53.0973	52.3901	38.009	41.4948	43.1622	47.101
	2	59.9757	61.376	64.3774	64.9306	61.2581	50.3797
	3	69.7066	77.7043	66.9984	55.276	57.7056	54.3329
	4	54.2794	61.305	58.8282	58.1238	59.4368	50.9378
	5	56.4789	56.2072	55.5393	49.1066	54.4914	50.4386
	6	52.3428	74.4734	61.7975	55.493	55.2052	52.1687
	7	77.9951	46.5582	61.8457	58.0525	52.4885	54.3967
	8	51.0813	86.6466	58.0179	51.0177	63.4664	55.3699
	9	62.6383	63.9323	56.1996	59.4778	64.9905	54.9956
	10	62.4911	70.5479	58.7683	61.3782	59.3502	55.4244
	11	31.6624	38.2015	52.072	35.5927	48.4018	47.0536
Random	1	37.7928	37.0085	33.3218	36.1515	29.3957	30.6635
	2	26.1152	36.4976	33.7309	33.6806	36.3548	31.5612
	3	24.426	42.5881	36.0222	35.0649	36.3511	31.6369
	4	45.2486	28.3554	33.8205	33.8975	34.5117	28.4013
	5	41.831	17.2858	36.4093	26.274	32.6288	28.5088
	6	25.709	28.6537	37.3017	26.8732	24.8662	35.2209
	7	37.6528	24.2237	33.256	26.8132	35.608	30.4703
	8	44.0343	44.454	31.753	23.0088	34.6644	34.7255
	9	29.2093	49.2191	34.921	29.8839	34.7549	34.8817
	10	37.0079	52.9569	35.4298	25.4274	34.4295	31.5867
	11	25.964	31.5045	36.2128	35.7854	36.8203	33.7731
