# Supplementary material for: Region-specific drivers of CSF mobility measured with MRI in humans
Source: Nat Neurosci. 2025 Oct 14;28(11):2392–401. doi: 10.1038/s41593-025-02073-3 (PMC12586159; doi:10.1038/s41593-025-02073-3)
Supplement: Supplementary file 17 — Statistical source data. [file 41593_2025_2073_MOESM17_ESM.xlsx]

## Sheet: Sheet1
						voxel size:	0.17
	Control																			CAA
Number of dilated voxels	1	2	3	4	5	6	7	8	9	10	11	12	13	14	15	16	17	18		1	2	3	4	5	6	7	8	9	10	11	12	13	14	15	16	17	18
Dilations from MCA in mm	0.17	0.34	0.51	0.68	0.85	1.02	1.19	1.36	1.53	1.7	1.87	2.04	2.21	2.38	2.55	2.72	2.89	3.06		0.17	0.34	0.51	0.68	0.85	1.02	1.19	1.36	1.53	1.7	1.87	2.04	2.21	2.38	2.55	2.72	2.89	3.06
CSF-mobility (mm2/s)	0.0255062	0.026436	0.0277751	0.0282876	0.0285057	0.0286488	0.0287374	0.0290464	0.0295892	0.0301448	0.0307147	0.0311921	0.0317372	0.0322792	0.0327879	0.0331972	0.0335935	0.0339484		0.0448073	0.0480975	0.0501004	0.0513686	0.0522929	0.0523774	0.0521398	0.0518251	0.051441	0.0510662	0.0505696	0.0499405	0.0491563	0.0483726	0.0476845	0.0470252	0.0464018	0.04579
	0.0333139	0.0338741	0.0348301	0.0351998	0.0358613	0.0367018	0.0374675	0.0382561	0.0389558	0.0395601	0.0400603	0.0404668	0.0409376	0.0413581	0.0417524	0.0420399	0.042294	0.0425114		0.0417418	0.0416488	0.0418441	0.0418489	0.0420768	0.0423461	0.0425383	0.0427328	0.0428303	0.0428965	0.0429032	0.0428531	0.0427453	0.0425626	0.0423225	0.0420406	0.0416699	0.0412732
	0.0295483	0.0303875	0.0316391	0.0321567	0.032468	0.0325186	0.0324827	0.0325274	0.0326263	0.0328408	0.033044	0.0331718	0.0332867	0.0333912	0.033489	0.0335581	0.0336588	0.033811		0.0352127	0.035503	0.0371095	0.0381058	0.0391542	0.039642	0.0400048	0.0401937	0.0401304	0.0399044	0.0395496	0.0392962	0.0390847	0.0388823	0.0387415	0.0386593	0.0386015	0.0385355
	0.0249064	0.0260809	0.0269047	0.0274316	0.0281387	0.0287726	0.0291238	0.0293201	0.0295172	0.0295739	0.0295554	0.0294768	0.0293017	0.0291079	0.0289108	0.0287858	0.0286857	0.0285783		0.040504	0.0427243	0.0444474	0.0448133	0.0449008	0.0448813	0.0448486	0.0448427	0.0448679	0.0448881	0.0448481	0.0447387	0.0445914	0.0442801	0.0438778	0.0434592	0.0430133	0.0425871
	0.0303148	0.0303416	0.0338009	0.0351769	0.0364015	0.0372023	0.0376534	0.0380469	0.0384924	0.0388559	0.0392067	0.0394831	0.0397608	0.040137	0.0404351	0.0406812	0.0408648	0.0410175		0.037922	0.0405369	0.042928	0.0442495	0.0451881	0.0455201	0.0455158	0.0454373	0.045311	0.0451396	0.0448077	0.0443695	0.0437345	0.0430134	0.0422907	0.0415472	0.0407459	0.0399064
	0.0292072	0.0293169	0.030837	0.0324181	0.034108	0.0354236	0.0366425	0.0378627	0.0389839	0.0399894	0.0407172	0.0412588	0.0417824	0.0422584	0.0427472	0.0431739	0.0435199	0.043856		0.039631	0.0387619	0.0395174	0.0397066	0.0398307	0.0399533	0.0400422	0.0400837	0.040178	0.0402254	0.0401708	0.0401574	0.0401251	0.0401053	0.0400252	0.0399574	0.039897	0.039799
	0.0385384	0.0397059	0.0407387	0.0411469	0.041928	0.0426585	0.0433184	0.043928	0.0444122	0.0447322	0.0449298	0.045042	0.045019	0.0449249	0.0448122	0.0447075	0.0445852	0.0444779		0.0360062	0.0381068	0.0378316	0.0379876	0.0384187	0.0388109	0.0391298	0.039338	0.0394799	0.0396157	0.0396633	0.0396098	0.0395115	0.0392975	0.0390121	0.0386384	0.0383618	0.0381258
	0.0321474	0.0329901	0.0338273	0.0340941	0.0343059	0.034249	0.0341423	0.0340888	0.0341103	0.0340892	0.0340512	0.0339963	0.0339024	0.0337502	0.0335959	0.033463	0.0333273	0.033226		0.0296866	0.0304789	0.0313351	0.0318677	0.0324001	0.0329059	0.0331624	0.033449	0.0338677	0.0342685	0.0346448	0.0349732	0.0351929	0.0353311	0.0353935	0.0354544	0.0354704	0.0354071
FA	0.766001	0.750531	0.740413	0.734352	0.726671	0.721966	0.718928	0.715236	0.710658	0.706755	0.70366	0.701994	0.700932	0.699933	0.69873	0.698228	0.698732	0.699403		0.680426	0.584712	0.56522	0.558544	0.550006	0.546519	0.545753	0.545327	0.544918	0.544706	0.544772	0.545128	0.545662	0.546411	0.54725	0.547515	0.547953	0.548597
	0.775975	0.76381	0.749776	0.744038	0.740626	0.739787	0.739592	0.738193	0.73732	0.73681	0.736606	0.736471	0.736204	0.735601	0.734945	0.734558	0.734261	0.734127		0.699238	0.683467	0.672197	0.668544	0.667667	0.667958	0.6677	0.666958	0.666057	0.665165	0.664786	0.664887	0.665962	0.667657	0.670212	0.673342	0.676347	0.679428
	0.773951	0.748322	0.725555	0.718607	0.720275	0.722376	0.723569	0.723165	0.722416	0.721009	0.720106	0.720511	0.721125	0.72152	0.721405	0.721208	0.720788	0.719977		0.700636	0.658453	0.624639	0.611149	0.60504	0.603236	0.604038	0.60543	0.606696	0.608113	0.609479	0.611001	0.613014	0.614762	0.616473	0.617648	0.618649	0.619675
	0.803907	0.787412	0.776397	0.771281	0.768691	0.768932	0.769061	0.76934	0.770331	0.771977	0.773849	0.776012	0.77776	0.778829	0.779223	0.779012	0.778547	0.778153		0.728146	0.709921	0.694327	0.687613	0.682001	0.678645	0.676163	0.674209	0.673056	0.67148	0.670767	0.670135	0.669905	0.67107	0.674055	0.677466	0.681349	0.685495
	0.7565	0.748477	0.729401	0.722515	0.714602	0.710535	0.707015	0.7025	0.69798	0.693702	0.690337	0.687983	0.685468	0.683821	0.682364	0.681549	0.680661	0.679552		0.748903	0.728108	0.708386	0.691055	0.67696	0.668171	0.662725	0.658702	0.655395	0.654233	0.654709	0.656033	0.658818	0.662587	0.666621	0.670358	0.674482	0.679235
	0.760503	0.747493	0.734728	0.729288	0.725426	0.723015	0.720802	0.71818	0.714734	0.711307	0.708537	0.706004	0.703413	0.701277	0.699607	0.698803	0.697828	0.697162		0.702948	0.670908	0.64169	0.630223	0.626227	0.624884	0.623203	0.620945	0.617792	0.615217	0.613473	0.611432	0.609547	0.608033	0.607171	0.606594	0.60681	0.607347
	0.725876	0.696747	0.671123	0.65914	0.650321	0.645869	0.641759	0.637066	0.633487	0.632458	0.632694	0.633245	0.634427	0.636132	0.638001	0.63943	0.640334	0.640701		0.732733	0.720078	0.707147	0.70153	0.700463	0.701181	0.702607	0.704081	0.70441	0.704276	0.703246	0.702146	0.701925	0.702204	0.702989	0.70441	0.705775	0.707142
	0.774799	0.770045	0.763834	0.766946	0.769786	0.771749	0.773846	0.775927	0.777664	0.778648	0.779282	0.779469	0.779152	0.778648	0.777972	0.77707	0.776388	0.775921		0.795523	0.780683	0.75996	0.751435	0.747303	0.746454	0.746471	0.746039	0.745507	0.744875	0.744359	0.744033	0.744005	0.74406	0.74403	0.74422	0.744497	0.744645
ROI volume (mL)	0.0164094	0.041306	0.0764094	0.104868	0.141789	0.174586	0.204582	0.235664	0.268621	0.300113	0.331293	0.361658	0.394421	0.429138	0.46251	0.494528	0.528747	0.564597		9.08905e-05	0.00481965	0.0227005	0.0392549	0.0598649	0.0772373	0.0930842	0.110933	0.132044	0.1532	0.174864	0.195911	0.218344	0.242427	0.265479	0.288516	0.313228	0.339388
	0.0140143	0.0392647	0.0774952	0.109312	0.151964	0.191396	0.228398	0.270036	0.315267	0.359536	0.403203	0.445619	0.492521	0.54115	0.589452	0.635533	0.684757	0.737431		0.00609703	0.0217818	0.0469855	0.0671583	0.0928532	0.116281	0.13738	0.160304	0.185947	0.21038	0.235259	0.259893	0.286487	0.315299	0.343121	0.370551	0.399722	0.430617
	0.00171955	0.00977196	0.0258498	0.0404463	0.0572438	0.0713196	0.0834055	0.095774	0.109115	0.121526	0.13343	0.144707	0.156477	0.169295	0.181508	0.193587	0.206604	0.220648		0.00557134	0.0189715	0.0399329	0.0579881	0.0823738	0.105234	0.126699	0.150419	0.17632	0.20131	0.226067	0.249713	0.274374	0.300644	0.325641	0.349786	0.375186	0.401903
	0.0105973	0.0283038	0.0545146	0.077058	0.107261	0.136152	0.163284	0.192413	0.224642	0.255464	0.286448	0.316866	0.349747	0.385071	0.41862	0.450247	0.482486	0.515909		0.00894903	0.0273408	0.055652	0.0781437	0.10929	0.13949	0.166659	0.196645	0.229204	0.259711	0.291353	0.322669	0.357096	0.393993	0.430339	0.465971	0.503639	0.543783
	0.0037609	0.0156602	0.0355136	0.0524364	0.0741765	0.0944254	0.112731	0.132334	0.153652	0.172965	0.19145	0.208881	0.227094	0.246276	0.264179	0.281729	0.300541	0.320222		0.0193351	0.0505376	0.0959116	0.132486	0.1804	0.224772	0.266046	0.310502	0.35843	0.403519	0.448545	0.491391	0.537023	0.584094	0.628709	0.670978	0.714667	0.7598
	0.0108528	0.0293699	0.0566051	0.0785564	0.106548	0.13157	0.154175	0.178069	0.203818	0.228774	0.254009	0.2787	0.305188	0.333526	0.360948	0.387685	0.416136	0.445965		0.0041392	0.0156233	0.0338653	0.0494862	0.0696123	0.0876012	0.103799	0.120904	0.139804	0.157555	0.175868	0.194523	0.214163	0.235814	0.256486	0.276882	0.298585	0.321293
	0.0235505	0.0563349	0.101729	0.139291	0.187935	0.231997	0.272504	0.314294	0.36031	0.404328	0.449146	0.492803	0.539022	0.58913	0.636644	0.682563	0.730396	0.780093		0.00118895	0.0105654	0.029306	0.0453986	0.0654141	0.0830371	0.099223	0.116667	0.136486	0.156118	0.176104	0.196078	0.217521	0.240835	0.263337	0.285472	0.308551	0.332212
	0.00588577	0.0178293	0.0363169	0.0522719	0.0726559	0.0914481	0.108337	0.125805	0.144789	0.163117	0.181725	0.199976	0.219687	0.241221	0.262315	0.283166	0.305611	0.329279		0.0184508	0.047774	0.0893257	0.123093	0.16799	0.209834	0.248531	0.288789	0.332099	0.371892	0.411139	0.448788	0.488303	0.530417	0.569881	0.607387	0.645829	0.686027
